# Supplementary material for: Electrosynthesis of a nylon-6 precursor from cyclohexanone and nitrite under ambient conditions
Source: Nat Commun. 2023 May 26;14:3057. doi: 10.1038/s41467-023-38888-6 (PMC10219941; doi:10.1038/s41467-023-38888-6)
Supplement: Supplementary file 3 — Source Data [file 41467_2023_38888_MOESM3_ESM.xlsx]

## Sheet: Fig.2
Fig 2a					Fig 2b			Fig 2d					Fig 2e				Fig 2f						Fig 2g																			Fig 2h
	before reaction	after reaction	standard					E	Yield	erro bar	Sel.		E	rate	erro bar		t	oxime	erro bar	cyclohexanone	erro bar		7000		8000		9000		breakeven		11000		12000		13000							Cycles	Yield	Sel.
-3.83801	5505.47	16189	-452.722		-19.4894	0.9976		-0.6	14	2.48328	99		-0.6	0.02162	0.00448		0	0	0	100	0		5	9.8	5	6.9	5	5.3	5	4.2	5	3.6	5	3.1	5	2.75	5	0	5	30		1	86	99
-3.83786	5503.49	16195	-461.965		-19.4858	0.9976		-0.7	32.85	3.45133	99		-0.7	0.05919	0.00622		600	19.7033	1.06616	75.9333	5.62218		15	27.4	15	19.4	15	14.9	15	11.8	15	10.2	15	8.8	15	7.8	15	0	10	30		2	95	99
-3.83771	5493.45	16199.3	-470.238		-19.4821	3.05255		-0.8	48.1633	6.42682	99		-0.8	0.08678	0.01158		1200	32.425	0.205	62.5	1.5		16.5	30	23.5	30	30.5	30	39	30	45	30	52	30	59	30	19	0	15	30		3	94	99
-3.83755	5487.89	16204.6	-476.008		-19.4785	5.10749		-0.9	91.1667	1.64992	99		-0.9	0.16426	0.00297		1800	45.8367	1.36773	52.5	2.85774		60	30	60	30	60	30	60	30	60	30	60	30	60	30	60	0	16.5	30		4	86	99
-3.8374	5493.75	16209.7	-478.952		-19.4748	3.45212		-1	92	4.54606	99		-1	0.16577	0.00819		2400	65.1667	7.02772	38.8333	1.64992																					5	86.5	99
-3.83725	5502.82	16214.9	-480.851		-19.4712	1.79675											3000	81.8667	4.76818	19.8333	1.92931																					6	83.1	99
-3.8371	5502.67	16224.5	-483.742		-19.4675	0.14138											4000	91.6333	2.53026	0	0																					7	84.1	99
-3.83694	5493.48	16238.5	-487.587		-19.4639	-1.51399																																				8	86.7	99
-3.83679	5486.43	16250	-490.622		-19.4603	-2.12049																																				9	88	99
-3.83664	5486.7	16253.4	-493.135		-19.4566	-2.72698																																				10	96.7	99
-3.83649	5486.18	16252.4	-497.57		-19.453	-1.96351																																				11	94.3	99
-3.83633	5478.06	16253.7	-504.547		-19.4493	-1.20005																																				12	88.1	99
-3.83618	5467.98	16260.3	-511.303		-19.4457	0.67652																																				13	94	99
-3.83603	5470.55	16289	-518.714		-19.442	2.55308																																				14	96	99
-3.83587	5470.55	16289	-518.714		-19.4384	1.23307																																				15	94	99
-3.83572	5475.45	16303.5	-523.352		-19.4347	-0.08695																																				16	85	99
-3.83557	5477.53	16306.7	-528.817		-19.4311	-0.76926																																				17	94	99
-3.83542	5480.11	16297.7	-532.983		-19.4274	-1.45156																																				18	94	99
-3.83526	5483.19	16288	-536.673		-19.4238	-0.76391																																				19	95.9	99
-3.83511	5473.14	16295.5	-550.492		-19.4202	-0.07625																																				20	91.7	99
-3.83496	5463.4	16297.8	-557.969		-19.4165	0.01205																																				21	92.9	99
-3.8348	5458.55	16294	-562.937		-19.4129	0.10035																																				22	90.8	99
-3.83465	5459.09	16291.8	-565.985		-19.4092	1.55861																																				23	94.8	99
-3.8345	5462.96	16294.5	-567.828		-19.4056	3.01687																																				24	84	99
-3.83435	5468.34	16300.4	-568.841		-19.4019	2.20613																																				25	88.7	99
-3.83419	5473.32	16309.3	-570.803		-19.3983	1.39539																																				26	90	99
-3.83404	5474.96	16321.2	-576.193		-19.3946	0.58465																																				27	87.2	99
-3.83389	5472.87	16332.4	-584.104		-19.391	-0.22609																																				28	94.9	99
-3.83374	5471.19	16337.3	-590.202		-19.3873	-1.46494																																				29	87.2	99
-3.83358	5474.08	16340.1	-592.129		-19.3837	-2.70379																																				30	89.6	99
-3.83343	5481.41	16349.2	-592.836		-19.3801	0.16724																																				31	89	99
-3.83328	5489.08	16363.5	-596.498		-19.3764	3.03828																																				32	87.2	99
-3.83312	5492.06	16374.9	-603.304		-19.3728	1.31334																																				33	87.6	99
-3.83297	5487.54	16379.5	-610.257		-19.3691	-0.4116																																				34	90.4	99
-3.83282	5477.97	16383.3	-615.028		-19.3655	1.06004																																				35	93.3	99
-3.83267	5470.21	16390.4	-617.769		-19.3618	2.53168																																				36	91.2	99
-3.83251	5469.38	16398.1	-619.702		-19.3582	1.00652																																				37	86.1	99
-3.83236	5471.52	16402.6	-622.428		-19.3545	-0.51863																																				38	91.8	99
-3.83221	5467.47	16405.2	-627.967		-19.3509	-2.04379																																				39	94	99
-3.83205	5454.73	16406.4	-636.082		-19.3472	-3.56894																																				40	96.5	99
-3.8319	5441.16	16403	-643.633		-19.3436	-5.1369																																				41	94	99
-3.83175	5433.98	16396.5	-647.969		-19.34	-6.70487																																				42	94	99
-3.8316	5432.6	16394.7	-650.769		-19.3363	-5.98956																																				43	85.6	99
-3.83144	5431.96	16404.4	-656.007		-19.3327	-5.27426																																				44	85	99
-3.83129	5431.3	16419.4	-663.982		-19.329	-5.15831																																				45	95.5	99
-3.83114	5432.76	16427.5	-670.56		-19.3254	-5.04236																																				46	86	99
-3.83099	5435.99	16423.8	-672.633		-19.3217	-4.92642																																				47	89	99
-3.83083	5438.52	16415.4	-672.191		-19.3181	-4.81047																																				48	94	99
-3.83068	5441.32	16414	-672.904		-19.3144	-5.34026																																				49	85.5	99
-3.83053	5447.23	16422.2	-676.327		-19.3108	-5.87005																																				50	94	99
-3.83037	5455.73	16431.3	-681.218		-19.3071	-6.39984
-3.83022	5462.63	16431.6	-686.778		-19.3035	-6.92963
-3.83007	5464.93	16425.2	-693.331		-19.2999	-5.14761
-3.82992	5464.21	16424.7	-700.843		-19.2962	-3.36559
-3.82976	5462.43	16437	-708.022		-19.2926	-5.69345
-3.82961	5459.92	16454.5	-713.283		-19.2889	-8.02132
-3.82946	5454.84	16466.6	-716.9		-19.2853	-6.76017
-3.8293	5447.83	16471.9	-720.628		-19.2816	-5.49902
-3.82915	5441.31	16474.8	-726.149		-19.278	-4.23787
-3.829	5438.64	16475.9	-732.89		-19.2743	-2.97672
-3.82885	5440.48	16473.4	-738.984		-19.2707	-4.39841
-3.82869	5444.41	16471.3	-743.591		-19.2671	-5.8201
-3.82854	5446.11	16476.6	-747.802		-19.2634	-4.95852
-3.82839	5444.5	16488.1	-752.926		-19.2598	-4.09695
-3.82823	5440.38	16500.9	-758.473		-19.2561	-3.88289
-3.82808	5433.56	16514	-763.105		-19.2525	-3.66883
-3.82793	5423.99	16531.1	-766.623		-19.2488	-3.45478
-3.82778	5413.95	16547.8	-770.236		-19.2452	-3.24072
-3.82762	5407.99	16556	-774.456		-19.2415	-3.74018
-3.82747	5407.18	16557.6	-778.902		-19.2379	-4.23965
-3.82732	5408.34	16563.9	-783.034		-19.2342	-2.45584
-3.82717	5408.36	16577.2	-786.713		-19.2306	-0.67204
-3.82701	5407.04	16586.7	-789.734		-19.227	-0.30814
-3.82686	5405.2	16587.1	-792.029		-19.2233	0.05575
-3.82671	5402.4	16586.1	-794.594		-19.2197	1.78961
-3.82655	5400.1	16592.9	-798.834		-19.216	3.52347
-3.8264	5401.19	16605.3	-804.944		-19.2124	1.6041
-3.82625	5405.39	16616	-811.962		-19.2087	-0.31528
-3.8261	5407.16	16623.9	-818.82		-19.2051	0.04862
-3.82594	5403.31	16631.4	-825.669		-19.2014	0.41252
-3.82579	5397.92	16636.4	-832.398		-19.1978	1.64512
-3.82564	5394.86	16635.8	-838.978		-19.1941	2.87773
-3.82548	5393.18	16630.2	-845.133		-19.1905	1.82707
-3.82533	5391.35	16621.5	-850.858		-19.1869	0.77641
-3.82518	5393.75	16612.5	-855.227		-19.1832	1.15279
-3.82503	5403.93	16609.2	-857.81		-19.1796	1.52918
-3.82487	5414.53	16619.3	-860.525		-19.1759	1.90556
-3.82472	5417.38	16638.6	-865.549		-19.1723	2.28194
-3.82457	5415.73	16651.9	-872.459		-19.1686	2.01616
-3.82442	5420.23	16650.6	-878.027		-19.165	1.75037
-3.82426	5430.82	16643.1	-880.712		-19.1613	1.48458
-3.82411	5434.43	16642.3	-882.757		-19.1577	1.2188
-3.82396	5423.96	16647	-886.526		-19.154	-1.01631
-3.8238	5408.76	16649.4	-891.205		-19.1504	-3.25142
-3.82365	5400.81	16648.8	-894.509		-19.1468	-3.20326
-3.8235	5399.65	16648.5	-896.478		-19.1431	-3.1551
-3.82335	5396.96	16646.9	-899.603		-19.1395	-2.41838
-3.82319	5391.73	16640.7	-905.272		-19.1358	-1.68167
-3.82304	5389.48	16637.3	-912.713		-19.1322	-0.94496
-3.82289	5392.88	16649.4	-920.821		-19.1285	-0.20825
-3.82273	5397.49	16675.9	-929.217		-19.1249	1.27053
-3.82258	5399.65	16700.4	-936.355		-19.1212	2.7493
-3.82243	5399.75	16709	-940.763		-19.1176	1.9448
-3.82228	5399.14	16702	-942.801		-19.114	1.14031
-3.82212	5399.7	16689	-945.529		-19.1103	-0.77728
-3.82197	5402.18	16677.8	-950.562		-19.1067	-2.69487
-3.82182	5405.68	16674.3	-956.302		-19.103	-4.61247
-3.82166	5405.53	16681.7	-960.502		-19.0994	-6.53006
-3.82151	5398.77	16696.9	-962.928		-19.0957	-5.90751
-3.82136	5388.55	16712.9	-964.682		-19.0921	-5.28496
-3.82121	5381.07	16725.6	-966.434		-19.0884	-0.55252
-3.82105	5377.14	16736.5	-968.263		-19.0848	4.17991
-3.8209	5373.69	16745.9	-970.815		-19.0811	5.20738
-3.82075	5368.59	16750.9	-975.403		-19.0775	6.23486
-3.8206	5363.97	16750.5	-981.853		-19.0739	3.15244
-3.82044	5361.9	16747.9	-989.386		-19.0702	0.07002
-3.82029	5362.27	16746.3	-997.533		-19.0666	0.01294
-3.82014	5365.99	16745	-1006.32		-19.0629	-0.04414
-3.81998	5372.78	16743.7	-1014.66		-19.0593	-2.38449
-3.81983	5379.16	16744.5	-1020.59		-19.0556	-4.72484
-3.81968	5380.12	16750.3	-1024.32		-19.052	-4.0684
-3.81953	5375.43	16760.7	-1028.16		-19.0483	-3.41196
-3.81937	5369.57	16772.5	-1033.62		-19.0447	-5.03879
-3.81922	5365.8	16784.1	-1039.3		-19.041	-6.66563
-3.81907	5364.37	16794.2	-1043.58		-19.0374	-4.72484
-3.81891	5365.38	16802	-1047.02		-19.0338	-2.78406
-3.81876	5370.26	16806	-1050.89		-19.0301	-3.12656
-3.81861	5376.83	16807.4	-1054.8		-19.0265	-3.46905
-3.81846	5378.54	16808.4	-1056.76		-19.0228	-3.42445
-3.8183	5371.73	16810.7	-1057.43		-19.0192	-3.37986
-3.81815	5361.93	16813.8	-1059.99		-19.0155	-3.33526
-3.818	5358.44	16816	-1066.45		-19.0119	-3.29067
-3.81785	5363.3	16817.5	-1075.04		-19.0082	-2.70379
-3.81769	5370.17	16820.2	-1082.95		-19.0046	-2.11692
-3.81754	5372.07	16824.4	-1089.63		-19.0009	-1.53005
-3.81739	5368.27	16828.9	-1095.36		-18.9973	-0.94318
-3.81723	5361.56	16832.9	-1098.76		-18.9937	-1.04129
-3.81708	5352.56	16839.9	-1098.53		-18.99	-1.1394
-3.81693	5341	16851.5	-1096.67		-18.9864	-1.23751
-3.81678	5329.82	16862.9	-1097.59		-18.9827	-1.33561
-3.81662	5325.23	16865.4	-1103.4		-18.9791	-2.57536
-3.81647	5329.62	16859.5	-1111.31		-18.9754	-3.8151
-3.81632	5336.77	16857.4	-1117.29		-18.9718	-5.05485
-3.81616	5339.23	16870.4	-1120.41		-18.9681	-6.29459
-3.81601	5335.6	16895.8	-1123.09		-18.9645	-5.63994
-3.81586	5331.31	16920.2	-1127.89		-18.9608	-4.98528
-3.81571	5330.44	16932	-1135.04		-18.9572	-4.33062
-3.81555	5329.14	16926.8	-1142.94		-18.9536	-3.67597
-3.8154	5322.9	16908.4	-1149.5		-18.9499	-1.65135
-3.81525	5313.9	16887.2	-1154.07		-18.9463	0.37327
-3.8151	5308.23	16875.8	-1158.16		-18.9426	1.02793
-3.81494	5308.97	16877.2	-1162.94		-18.939	1.68258
-3.81479	5312.51	16884.6	-1168.24		-18.9353	1.43107
-3.81464	5314.93	16890.3	-1172.8		-18.9317	1.17955
-3.81448	5314.88	16896.7	-1176.6		-18.928	-0.44193
-3.81433	5312.57	16908.3	-1180.9		-18.9244	-2.06341
-3.81418	5309.75	16921.4	-1186.02		-18.9208	-2.17222
-3.81403	5309.35	16930.9	-1191.03		-18.9171	-2.28103
-3.81387	5314.38	16941.5	-1195.44		-18.9135	-2.38984
-3.81372	5323.11	16960.2	-1199.58		-18.9098	-2.49866
-3.81357	5329.91	16981.8	-1203.55		-18.9062	-3.3424
-3.81341	5332.6	16990.5	-1206.81		-18.9025	-4.18614
-3.81326	5334.17	16982.6	-1209.45		-18.8989	-2.7466
-3.81311	5336.77	16971.6	-1212.84		-18.8952	-1.30707
-3.81296	5336.38	16970.7	-1217.63		-18.8916	-0.03879
-3.8128	5328.18	16976.9	-1222.67		-18.8879	1.2295
-3.81265	5314.81	16982.4	-1228.08		-18.8843	1.12782
-3.8125	5305.53	16988.6	-1235.03		-18.8807	1.02614
-3.81234	5307.41	17001.2	-1243.41		-18.877	0.74609
-3.81219	5317	17017.3	-1249.29		-18.8734	0.46603
-3.81204	5324.68	17028.9	-1249.76		-18.8697	0.18597
-3.81189	5321.85	17033.6	-1247.03		-18.8661	-0.09409
-3.81173	5309.46	17037.2	-1246.51		-18.8624	0.73895
-3.81158	5296.22	17042.9	-1250.65		-18.8588	1.57199
-3.81143	5289.72	17046.6	-1256.99		-18.8551	3.77499
-3.81128	5289.27	17045	-1262.84		-18.8515	5.97799
-3.81112	5289.07	17039.4	-1267.84		-18.8478	5.99404
-3.81097	5286.3	17033.2	-1272.91		-18.8442	6.0101
-3.81082	5284.64	17027.9	-1278.25		-18.8406	4.65619
-3.81066	5287.07	17022.8	-1283.94		-18.8369	3.30228
-3.81051	5291.84	17016.9	-1290.09		-18.8333	1.86275
-3.81036	5296.2	17008.7	-1296.13		-18.8296	0.42322
-3.81021	5300.67	16997.8	-1301.39		-18.826	-1.01631
-3.81005	5306.52	16988.6	-1306.13		-18.8223	-2.45584
-3.8099	5311.5	16986.8	-1311.66		-18.8187	-3.06769
-3.80975	5312.72	16994.3	-1317.48		-18.815	-3.67954
-3.80959	5310.8	17007.2	-1321.65		-18.8114	-1.0948
-3.80944	5305.31	17020.9	-1324.13		-18.8077	1.48993
-3.80929	5292.8	17034.1	-1326.94		-18.8041	2.10535
-3.80914	5274.85	17045.9	-1330.94		-18.8005	2.72076
-3.80898	5262.11	17055.6	-1334.44		-18.7968	1.96621
-3.80883	5264.49	17063.7	-1336.82		-18.7932	1.21166
-3.80868	5276.44	17074.4	-1340.79		-18.7895	-2.0313
-3.80853	5284.08	17091	-1349.08		-18.7859	-5.27426
-3.80837	5282.52	17111.8	-1360.11		-18.7822	-5.32064
-3.80822	5279.09	17130.7	-1369.86		-18.7786	-5.36702
-3.80807	5277.43	17144	-1376.57		-18.7749	-4.64279
-3.80791	5272.16	17152.5	-1381.2		-18.7713	-3.91857
-3.80776	5263.68	17156.9	-1384.78		-18.7676	-3.19434
-3.80761	5261.95	17155	-1386.6		-18.764	-2.47011
-3.80746	5272.9	17144.9	-1387.28		-18.7604	-3.32991
-3.8073	5286.28	17134.5	-1388.96		-18.7567	-4.1897
-3.80715	5289.08	17136.9	-1392.61		-18.7531	-2.76623
-3.807	5283.14	17156.2	-1397.09		-18.7494	-1.34275
-3.80684	5279.5	17179.2	-1401.51		-18.7458	0.05219
-3.80669	5280.5	17187.5	-1406.6		-18.7421	1.44712
-3.80654	5277.77	17176.3	-1412.81		-18.7385	-1.26783
-3.80639	5267.83	17160.1	-1418.68		-18.7348	-3.98278
-3.80623	5257.67	17154.7	-1422.7		-18.7312	-3.46548
-3.80608	5253.17	17164.5	-1425.8		-18.7276	-2.94817
-3.80593	5253.12	17182.6	-1429.81		-18.7239	-1.06091
-3.80578	5253.96	17199.4	-1435.28		-18.7203	0.82636
-3.80562	5254.57	17211.5	-1441.06		-18.7166	2.97049
-3.80547	5255.1	17220.5	-1446.77		-18.713	5.11463
-3.80532	5256.1	17230	-1452.73		-18.7093	4.97549
-3.80516	5260.35	17241.1	-1458.89		-18.7057	4.83635
-3.80501	5268.24	17250.4	-1464.61		-18.702	3.19882
-3.80486	5273.19	17253.5	-1469.53		-18.6984	1.56129
-3.80471	5268.8	17251.9	-1473.4		-18.6947	-0.07625
-3.80455	5260.16	17253.5	-1476.24		-18.6911	-1.71378
-3.8044	5259.74	17262	-1478.45		-18.6875	-1.12513
-3.80425	5268.64	17271.6	-1481.61		-18.6838	-0.53647
-3.80409	5273.46	17273.6	-1486.61		-18.6802	-1.31778
-3.80394	5264.77	17267.9	-1492		-18.6765	-2.09908
-3.80379	5249.72	17261.8	-1496.14		-18.6729	-1.06626
-3.80364	5241.74	17259.3	-1499.96		-18.6692	-0.03344
-3.80348	5242.76	17257.3	-1506.53		-18.6656	0.99939
-3.80333	5245.73	17252.4	-1516.2		-18.6619	2.03221
-3.80318	5246.4	17248.2	-1525.04		-18.6583	2.00902
-3.80302	5246.35	17249.9	-1528.68		-18.6546	1.98583
-3.80287	5246.98	17257.6	-1528.14		-18.651	-1.23394
-3.80272	5246.95	17266.5	-1528.59		-18.6474	-4.45371
-3.80257	5246.51	17274.1	-1533.92		-18.6437	-5.09053
-3.80241	5245.9	17282.5	-1543.17		-18.6401	-5.72734
-3.80226	5242.63	17292	-1552.52		-18.6364	-6.02167
-3.80211	5234.86	17298.9	-1559.06		-18.6328	-1.74946
-3.80196	5227.23	17300	-1561.85		-18.6291	1.72361
-3.8018	5226.3	17299.7	-1561.7		-18.6255	0.63014
-3.80165	5230.5	17306.5	-1560.71		-18.6218	0.10748
-3.8015	5231.28	17323.8	-1561.21		-18.6182	-0.41517
-3.80134	5223.49	17342.1	-1564.19		-18.6145	-0.65598
-3.80119	5211.65	17348.6	-1569.41		-18.6109	-0.8968
-3.80104	5202.92	17341.7	-1575.74		-18.6073	-2.50757
-3.80089	5198.81	17332.3	-1582.43		-18.6036	-4.11835
-3.80073	5195.11	17334	-1588.9		-18.6	-3.95959
-3.80058	5189.52	17347.3	-1594.81		-18.5963	-3.80083
-3.80043	5184.2	17362.2	-1600.04		-18.5927	-3.64208
-3.80027	5184.78	17373	-1603.79		-18.589	-3.48332
-3.80012	5192.75	17383.5	-1605.57		-18.5854	-3.0891
-3.79997	5202.98	17398.2	-1606.85		-18.5817	-2.69487
-3.79982	5209.85	17413.3	-1610.92		-18.5781	-2.30065
-3.79966	5214.07	17422.3	-1619.25		-18.5744	-1.90643
-3.79951	5219.55	17425.7	-1628.57		-18.5708	-1.25534
-3.79936	5223.96	17429.6	-1633.94		-18.5672	-0.60425
-3.79921	5219.46	17434.9	-1634.71		-18.5635	0.04684
-3.79905	5204.54	17436.3	-1635.67		-18.5599	0.69792
-3.7989	5189.15	17431.3	-1640.33		-18.5562	1.69686
-3.79875	5183.75	17423.7	-1647.02		-18.5526	2.69579
-3.79859	5187.22	17418	-1652.52		-18.5489	2.32475
-3.79844	5192.31	17413.1	-1657.29		-18.5453	1.95372
-3.79829	5196.34	17409.4	-1663.16		-18.5416	1.78248
-3.79814	5201.07	17410.1	-1668.81		-18.538	1.61123
-3.79798	5204.85	17416	-1671.69		-18.5344	0.07002
-3.79783	5205	17421.5	-1672.41		-18.5307	-1.47118
-3.79768	5204.67	17422	-1675.01		-18.5271	-0.60782
-3.79752	5208.7	17422.6	-1681.26		-18.5234	0.25554
-3.79737	5213.6	17427.4	-1688.75		-18.5198	-2.07768
-3.79722	5210.54	17431.8	-1694.82		-18.5161	-4.4109
-3.79707	5198.78	17428.1	-1700.22		-18.5125	-5.88789
-3.79691	5187.36	17420.4	-1706.46		-18.5088	-7.36488
-3.79676	5182.66	17421.2	-1712.37		-18.5052	-5.64529
-3.79661	5182.9	17434.5	-1716.77		-18.5015	-3.9257
-3.79645	5185.21	17450.3	-1720.91		-18.4979	-2.64136
-3.7963	5190.55	17461.1	-1727.36		-18.4943	-1.35702
-3.79615	5197.15	17470.7	-1735.33		-18.4906	-3.26926
-3.796	5197.72	17482.4	-1741.88		-18.487	-5.1815
-3.79584	5189.89	17492.5	-1745.81		-18.4833	-3.95424
-3.79569	5181.51	17498.7	-1749.12		-18.4797	-2.72698
-3.79554	5180.97	17508.3	-1753.33		-18.476	-1.49972
-3.79539	5185.92	17526.1	-1756.49		-18.4724	-0.27247
-3.79523	5187.81	17543.3	-1756.62		-18.4687	-0.97172
-3.79508	5183.8	17547.6	-1754.97		-18.4651	-1.67097
-3.79493	5179.75	17541	-1755.61		-18.4614	-2.37022
-3.79477	5181.16	17535.3	-1761.03		-18.4578	-3.06947
-3.79462	5186.89	17533.9	-1768.92		-18.4542	-2.05627
-3.79447	5190.5	17529.3	-1775.34		-18.4505	-1.04307
-3.79432	5186.83	17518.6	-1779.21		-18.4469	-1.34275
-3.79416	5178.7	17510.7	-1782.54		-18.4432	-4.38235
-3.79401	5174.72	17513.5	-1787.5		-18.4396	-5.47048
-3.79386	5179.4	17523.6	-1793.85		-18.4359	-1.07875
-3.7937	5186.62	17533.6	-1800.09		-18.4323	4.68295
-3.79355	5186.92	17542.3	-1805.82		-18.4286	4.96479
-3.7934	5180.64	17552	-1811.24		-18.425	1.90734
-3.79325	5176.37	17561.6	-1815.56		-18.4213	1.58983
-3.79309	5177.15	17567.9	-1818.5		-18.4177	1.67188
-3.79294	5174.47	17570.8	-1821.61		-18.4141	1.75394
-3.79279	5163.02	17572.7	-1827.73		-18.4104	1.14388
-3.79264	5149.33	17574.3	-1836.4		-18.4068	0.53381
-3.79248	5142.9	17574.9	-1843.73		-18.4031	-0.07625
-3.79233	5142.69	17576.5	-1846.98		-18.3995	-0.68631
-3.79218	5142.41	17581.2	-1848.02		-18.3958	-1.6674
-3.79202	5141.33	17587.2	-1850.67		-18.3922	-2.6485
-3.79187	5143.71	17591	-1855.16		-18.3885	-1.34632
-3.79172	5147.68	17592.6	-1858.59		-18.3849	-0.04414
-3.79157	5147.04	17596.2	-1859.73		-18.3813	-1.46048
-3.79141	5140.08	17605	-1861.56		-18.3776	-2.87682
-3.79126	5132.63	17616.2	-1867.65		-18.374	-2.9232
-3.79111	5130.12	17621.7	-1877.58		-18.3703	-2.96958
-3.79095	5131.31	17619	-1886.92		-18.3667	-3.50115
-3.7908	5133.14	17612.6	-1891.8		-18.363	-4.03273
-3.79065	5135.11	17610.8	-1891.84		-18.3594	-4.5643
-3.7905	5139.08	17616.5	-1889.66		-18.3557	-5.09588
-3.79034	5146.08	17625.7	-1889.05		-18.3521	-3.06591
-3.79019	5153.37	17634	-1892.5		-18.3484	-1.03594
-3.79004	5153.86	17641.2	-1900.22		-18.3448	-2.20254
-3.78989	5143.81	17649.7	-1910.38		-18.3412	-3.36915
-3.78973	5128.76	17657.3	-1920.55		-18.3375	-0.25463
-3.78958	5122.08	17660	-1929.01		-18.3339	2.8599
-3.78943	5129.25	17657.8	-1935.43		-18.3302	2.77784
-3.78927	5141.67	17657	-1939.74		-18.3266	2.69579
-3.78912	5146.02	17664.3	-1942.15		-18.3229	2.16956
-3.78897	5140.18	17679.3	-1943.66		-18.3193	1.64334
-3.78882	5131.32	17694.3	-1945.6		-18.3156	1.11712
-3.78866	5124.47	17699.6	-1948.49		-18.312	0.5909
-3.78851	5119.15	17692.4	-1950.97		-18.3083	0.1503
-3.78836	5115.78	17680.2	-1951.65		-18.3047	-0.2903
-3.7882	5116.03	17675.7	-1951.52		-18.3011	0.63906
-3.78805	5116.84	17684.7	-1953.57		-18.2974	1.56842
-3.7879	5112.6	17700.2	-1959.69		-18.2938	1.09928
-3.78775	5105.05	17711.6	-1968.84		-18.2901	0.63014
-3.78759	5101.68	17716.4	-1977.95		-18.2865	-1.20896
-3.78744	5104.76	17721.2	-1984.65		-18.2828	-3.04807
-3.78729	5108.5	17731.3	-1988.11		-18.2792	-0.60604
-3.78713	5108.6	17743	-1989.4		-18.2755	1.83599
-3.78698	5109.45	17750.1	-1989.77		-18.2719	1.99475
-3.78683	5115.27	17751.8	-1990.4		-18.2682	2.15351
-3.78668	5121.73	17753.3	-1991.72		-18.2646	-0.18149
-3.78652	5120.1	17758.8	-1994.51		-18.261	-2.51649
-3.78637	5108.12	17767.5	-2000.27		-18.2573	-3.48153
-3.78622	5092.43	17773.8	-2009.79		-18.2537	-4.44657
-3.78607	5082.1	17775.9	-2020.29		-18.25	-4.95496
-3.78591	5081.81	17778	-2027.04		-18.2464	-5.46334
-3.78576	5089.18	17785.9	-2028.78		-18.2427	-2.77515
-3.78561	5096.46	17799.7	-2030.12		-18.2391	-0.08695
-3.78545	5098.8	17814.3	-2036.32		-18.2354	-1.3374
-3.7853	5099.57	17827.1	-2046.69		-18.2318	-2.58785
-3.78515	5105.89	17840.4	-2055.39		-18.2281	-0.64171
-3.785	5115.6	17853.2	-2058.64		-18.2245	1.30442
-3.78484	5117.6	17859.2	-2058.37		-18.2209	0.9102
-3.78469	5107.51	17857.5	-2058.82		-18.2172	0.51598
-3.78454	5095.15	17858.1	-2061.98		-18.2136	-1.24821
-3.78438	5092.53	17870.1	-2066.88		-18.2099	-3.01239
-3.78423	5098.43	17886.6	-2072.63		-18.2063	-3.02131
-3.78408	5101.7	17893.3	-2078.46		-18.2026	-3.03023
-3.78393	5096.03	17887.7	-2084.47		-18.199	-1.66919
-3.78377	5085.56	17880.2	-2090.68		-18.1953	-0.30814
-3.78362	5075.9	17878.1	-2096.71		-18.1917	1.45247
-3.78347	5068.3	17877	-2101.43		-18.1881	3.21309
-3.78332	5064.41	17872.5	-2104.72		-18.1844	0.86382
-3.78316	5066.95	17867.3	-2108.54		-18.1808	-1.48545
-3.78301	5076.35	17864.6	-2115.33		-18.1771	-0.63815
-3.78286	5086.51	17862.5	-2123.55		-18.1735	0.20916
-3.7827	5090.78	17861.1	-2128.97		-18.1698	2.42643
-3.78255	5087.66	17867.4	-2129.63		-18.1662	4.6437
-3.7824	5080.88	17885.9	-2128.41		-18.1625	4.46354
-3.78225	5074.4	17908	-2129.02		-18.1589	4.28337
-3.78209	5070.24	17920.2	-2131.77		-18.1552	0.90663
-3.78194	5069.23	17918.4	-2135.21		-18.1516	-2.47011
-3.78179	5071.27	17909.3	-2139.41		-18.148	-2.08125
-3.78163	5074.43	17902	-2144.92		-18.1443	-1.69238
-3.78148	5075.73	17901.3	-2150.38		-18.1407	-4.50009
-3.78133	5073.69	17906.9	-2154.09		-18.137	-7.3078
-3.78118	5068.9	17916	-2157.43		-18.1334	-6.2054
-3.78102	5064.11	17924.8	-2163.5		-18.1297	-5.10301
-3.78087	5061.36	17933.7	-2172.42		-18.1261	-4.00062
-3.78072	5059.88	17945.7	-2180.55		-18.1224	-2.89823
-3.78056	5057.57	17959.1	-2185.42		-18.1188	-0.31171
-3.78041	5054.05	17967.1	-2188.43		-18.1151	2.27481
-3.78026	5051.45	17967.4	-2191.66		-18.1115	1.66475
-3.78011	5051.22	17966.9	-2195.18		-18.1079	1.05469
-3.77995	5049.94	17969.2	-2198.46		-18.1042	-1.69594
-3.7798	5042.99	17969.7	-2202.36		-18.1006	-4.44657
-3.77965	5030.34	17962.5	-2207.29		-18.0969	-4.91393
-3.7795	5018.88	17955.5	-2211.96		-18.0933	-5.38129
-3.77934	5015.95	17961.8	-2214.85		-18.0896	-3.04093
-3.77919	5022.89	17982.2	-2217.02		-18.086	-0.70058
-3.77904	5033.57	18004.6	-2221.33		-18.0823	-0.6435
-3.77888	5042.68	18019.9	-2228.49		-18.0787	-0.58642
-3.77873	5048.88	18029.5	-2236.57		-18.075	-0.1583
-3.77858	5054.31	18036.4	-2243.87		-18.0714	0.26981
-3.77843	5060.19	18040.1	-2250.53		-18.0678	0.69792
-3.77827	5066.28	18040.9	-2256.1		-18.0641	1.12604
-3.77812	5072.31	18040.5	-2258.77		-18.0605	0.05575
-3.77797	5077.83	18041	-2257.21		-18.0568	-1.01453
-3.77781	5080.25	18039.9	-2254.5		-18.0532	-0.71485
-3.77766	5076.32	18035.6	-2255.99		-18.0495	-0.41517
-3.77751	5065.93	18030.7	-2264.19		-18.0459	1.08323
-3.77736	5052.22	18031.1	-2275.73		-18.0422	2.58162
-3.7772	5038.65	18041	-2285.37		-18.0386	1.79675
-3.77705	5027.57	18057	-2291.69		-18.0349	1.01187
-3.7769	5022.05	18067.2	-2297.67		-18.0313	0.64976
-3.77675	5025.39	18058.4	-2305.37		-18.0277	0.28765
-3.77659	5035.32	18034.8	-2312.91		-18.024	-0.07446
-3.77644	5042.99	18018.6	-2317.07		-18.0204	-0.43658
-3.77629	5041.62	18028.3	-2317.72		-18.0167	-0.25641
-3.77613	5035.22	18055.2	-2317.3		-18.0131	-0.07625
-3.77598	5032.93	18075.5	-2317.68		-18.0094	-1.26605
-3.77583	5038.49	18079.4	-2318.25		-18.0058	-2.45584
-3.77568	5045.88	18079	-2318.56		-18.0021	-2.31849
-3.77552	5047.92	18086.6	-2319.4		-17.9985	-2.18114
-3.77537	5043.17	18098.3	-2321.25		-17.9949	-3.41375
-3.77522	5033.7	18106.8	-2323.49		-17.9912	-4.64636
-3.77506	5023.02	18112.7	-2325.51		-17.9876	-3.5957
-3.77491	5016.1	18117.9	-2328.41		-17.9839	-2.54503
-3.77476	5017.31	18118.8	-2333.35		-17.9803	-1.49437
-3.77461	5025.86	18112	-2339.52		-17.9766	-0.44371
-3.77445	5034.34	18104.9	-2345.3		-17.973	-1.40875
-3.7743	5035.55	18105.2	-2349.5		-17.9693	-2.37379
-3.77415	5028.41	18113	-2352.57		-17.9657	-3.33883
-3.774	5016.11	18122.3	-2355.39		-17.962	-4.30387
-3.77384	5003.26	18133.8	-2359.09		-17.9584	-4.86933
-3.77369	4993.95	18151.7	-2364.97		-17.9548	-5.4348
-3.77354	4991.31	18172.7	-2373.73		-17.9511	-3.717
-3.77338	4992.57	18187.9	-2383.32		-17.9475	-1.99919
-3.77323	4994.26	18192.6	-2390.5		-17.9438	-3.04985
-3.77308	4996.7	18191.7	-2393.46		-17.9402	-4.10051
-3.77293	5003.81	18191.9	-2394.28		-17.9365	-3.78121
-3.77277	5013.83	18195.6	-2396.29		-17.9329	-3.46191
-3.77262	5018.71	18202.8	-2400.78		-17.9292	-4.71236
-3.77247	5014.28	18210.5	-2406.13		-17.9256	-5.96281
-3.77231	5007.59	18215.1	-2410.12		-17.9219	-7.21325
-3.77216	5006.13	18215.7	-2412.16		-17.9183	-8.4637
-3.77201	5006.84	18214.4	-2413.44		-17.9147	-4.66598
-3.77186	5003.07	18213.5	-2415.11		-17.911	-0.86826
-3.7717	4996.91	18213.8	-2417.71		-17.9074	-1.18042
-3.77155	4996.64	18217.1	-2421.82		-17.9037	-1.49259
-3.7714	5001.29	18227	-2427.72		-17.9001	-1.63351
-3.77124	5001.25	18241	-2434.79		-17.8964	-1.77443
-3.77109	4993.17	18249.5	-2441.31		-17.8928	-4.19862
-3.77094	4985.38	18246.8	-2446.19		-17.8891	-6.62281
-3.77079	4985.55	18239.4	-2450.68		-17.8855	-4.58749
-3.77063	4989.55	18237.3	-2457.05		-17.8818	-2.55217
-3.77048	4991.04	18240.2	-2465.52		-17.8782	-0.51685
-3.77033	4990.75	18243.6	-2473.6		-17.8746	1.51847
-3.77018	4993.59	18247.5	-2478.81		-17.8709	1.47031
-3.77002	4998.95	18256.3	-2481.37		-17.8673	1.42215
-3.76987	5002.29	18266.9	-2483.9		-17.8636	-0.11014
-3.76972	5002.92	18270.6	-2487.29		-17.86	-4.38235
-3.76956	5002.87	18263.9	-2489.81		-17.8563	-4.6089
-3.76941	5001.23	18253.1	-2489.83		-17.8527	-2.09552
-3.76926	4994.47	18243.9	-2488.93		-17.849	-1.75124
-3.76911	4984.86	18237.8	-2491.03		-17.8454	-4.14689
-3.76895	4976.7	18235.9	-2497.53		-17.8417	-5.97173
-3.7688	4969.48	18239.7	-2505.94		-17.8381	-3.23002
-3.76865	4959.96	18247	-2513.82		-17.8345	-3.22823
-3.76849	4949.81	18254.1	-2521.29		-17.8308	-3.22645
-3.76834	4946.43	18262.5	-2529.19		-17.8272	-1.81903
-3.76819	4951.88	18275.8	-2535.42		-17.8235	-0.4116
-3.76804	4958.8	18290.2	-2537.05		-17.8199	0.99582
-3.76788	4959.2	18297.6	-2535.72		-17.8162	2.40324
-3.76773	4953.8	18299.4	-2536.8		-17.8126	1.44177
-3.76758	4948.35	18306	-2543.22		-17.8089	0.4803
-3.76743	4945.95	18321.3	-2551.69		-17.8053	-0.48117
-3.76727	4945.67	18338.5	-2558.28		-17.8017	-1.44264
-3.76712	4946.52	18351.7	-2563.51		-17.798	-2.51828
-3.76697	4947.65	18362.7	-2569.82		-17.7944	-3.59391
-3.76681	4946.01	18371.1	-2575.51		-17.7907	-2.38628
-3.76666	4942.4	18368.5	-2577.18		-17.7871	-1.17864
-3.76651	4942.84	18353.7	-2575.41		-17.7834	-1.39805
-3.76636	4951.92	18340.1	-2576.11		-17.7798	-1.61746
-3.7662	4962.64	18341.6	-2582.49		-17.7761	-1.83686
-3.76605	4961.95	18352.9	-2590.88		-17.7725	-2.05627
-3.7659	4948.25	18359.8	-2595.9		-17.7688	-1.26248
-3.76574	4935.98	18359.1	-2597.5		-17.7652	-0.46869
-3.76559	4939.31	18360.4	-2599.92		-17.7616	-1.95816
-3.76544	4954.05	18369.2	-2605.59		-17.7579	-3.44764
-3.76529	4963.41	18380.9	-2612.22		-17.7543	-2.88217
-3.76513	4957.87	18391.4	-2616.78		-17.7506	-2.31671
-3.76498	4943.76	18400.1	-2618.75		-17.747	-1.75124
-3.76483	4932.32	18406	-2619.94		-17.7433	-1.18577
-3.76468	4927.73	18405.6	-2621.66		-17.7397	-2.40768
-3.76452	4927.33	18402.5	-2623.67		-17.736	-3.62959
-3.76437	4928.03	18402.1	-2626.25		-17.7324	-3.48153
-3.76422	4929.21	18404.7	-2631.19		-17.7287	-3.33348
-3.76406	4929.9	18406.1	-2639.91		-17.7251	-3.78478
-3.76391	4929.01	18405.7	-2650.48		-17.7215	-4.23608
-3.76376	4928.33	18409.4	-2658.42		-17.7178	-3.31742
-3.76361	4931.22	18419	-2660.7		-17.7142	-2.39876
-3.76345	4937.64	18430.5	-2659.24		-17.7105	-4.48403
-3.7633	4942.7	18442.2	-2659.17		-17.7069	-6.5693
-3.76315	4941.26	18457.3	-2663.25		-17.7032	-7.51293
-3.76299	4933.62	18476.3	-2669.82		-17.6996	-3.89002
-3.76284	4924.84	18493.2	-2675.92		-17.6959	0.41787
-3.76269	4919.64	18503.5	-2680.73		-17.6923	-1.6674
-3.76254	4919.24	18508.9	-2685.25		-17.6886	-3.69559
-3.76238	4922.44	18513.7	-2689.86		-17.685	-2.98385
-3.76223	4927.48	18519.8	-2693.58		-17.6814	-4.03451
-3.76208	4933.43	18526.6	-2695.37		-17.6777	-5.08517
-3.76192	4938.17	18533.8	-2695.45		-17.6741	-4.59463
-3.76177	4939.28	18537.6	-2696.24		-17.6704	-4.10408
-3.76162	4935.84	18536	-2700.62		-17.6668	-4.89787
-3.76147	4929.98	18531.9	-2708.69		-17.6631	-5.69167
-3.76131	4925.23	18531.5	-2717.25		-17.6595	-6.48546
-3.76116	4922.1	18535.5	-2722.44		-17.6558	-7.27925
-3.76101	4918.42	18539.2	-2724.77		-17.6522	-7.40947
-3.76086	4911.72	18540.7	-2728.71		-17.6485	-7.53969
-3.7607	4903.52	18541.2	-2736.94		-17.6449	-4.47333
-3.76055	4897.32	18540.1	-2746.87		-17.6413	1.33296
-3.7604	4895.82	18536	-2754.3		-17.6376	4.74181
-3.76024	4900.73	18533.7	-2758.18		-17.634	3.58412
-3.76009	4911.15	18539.6	-2760.62		-17.6303	1.34188
-3.75994	4922.58	18550.8	-2763.81		-17.6267	1.83956
-3.75979	4926.97	18555.9	-2767.51		-17.623	2.02151
-3.75963	4919.17	18552.2	-2770.87		-17.6194	2.20346
-3.75948	4902.31	18549.3	-2773.58		-17.6157	2.55665
-3.75933	4886.44	18553.9	-2776.27		-17.6121	2.90984
-3.75917	4879.45	18562	-2779.52		-17.6085	1.77891
-3.75902	4881.83	18567.5	-2783.18		-17.6048	0.64798
-3.75887	4887.52	18573.5	-2786.27		-17.6012	-0.48296
-3.75872	4890.32	18583	-2787.95		-17.5975	-1.61389
-3.75856	4888.59	18590.7	-2789.25		-17.5939	-4.97101
-3.75841	4885.55	18592	-2792.05		-17.5902	-8.32813
-3.75826	4885.71	18593.4	-2797.14		-17.5866	-7.57537
-3.75811	4890.87	18602.6	-2802.46		-17.5829	-6.8226
-3.75795	4896.88	18615.1	-2806.15		-17.5793	-6.184
-3.7578	4899.43	18621.6	-2809.62		-17.5756	-5.5454
-3.75765	4899.8	18622.2	-2815.67		-17.572	-4.90679
-3.75749	4902.7	18624.3	-2824.66		-17.5684	-4.26819
-3.75734	4906.52	18627.4	-2833.62		-17.5647	-5.06198
-3.75719	4903.14	18625.6	-2839.41		-17.5611	-5.85578
-3.75704	4889.7	18621.9	-2841.64		-17.5574	-4.3663
-3.75688	4874.67	18627.2	-2842.02		-17.5538	-2.87682
-3.75673	4867.75	18643.7	-2842.39		-17.5501	0.06824
-3.75658	4867.47	18661.8	-2843.63		-17.5465	3.0133
-3.75642	4866.08	18673.7	-2845.41		-17.5428	2.76179
-3.75627	4862.3	18681.9	-2846.93		-17.5392	2.51027
-3.75612	4862.14	18689.5	-2848.01		-17.5355	1.11712
-3.75597	4865.93	18692.1	-2850.2		-17.5319	-0.27603
-3.75581	4868.41	18684.3	-2855.19		-17.5283	2.15529
-3.75566	4869.34	18668.5	-2862.62		-17.5246	4.58662
-3.75551	4873.43	18653.1	-2869.82		-17.521	5.30549
-3.75535	4878.33	18646.6	-2874.29		-17.5173	1.45783
-3.7552	4873.55	18651.6	-2875.96		-17.5137	-1.01988
-3.75505	4857.77	18665.4	-2876.73		-17.51	1.06896
-3.7549	4846.31	18677.6	-2878.25		-17.5064	3.73396
-3.75474	4851.37	18679.4	-2880.62		-17.5027	6.39897
-3.75459	4863.25	18674.4	-2883.49		-17.4991	7.06611
-3.75444	4864.48	18675.8	-2887.5		-17.4954	7.73325
-3.75429	4855.16	18691.6	-2894.07		-17.4918	6.17421
-3.75413	4851.57	18717.2	-2902.79		-17.4882	4.61516
-3.75398	4859.67	18743.4	-2910.99		-17.4845	0.77284
-3.75383	4866.33	18763.6	-2916.2		-17.4809	-3.06947
-3.75367	4862.13	18774.8	-2919.59		-17.4772	-1.86005
-3.75352	4853.19	18776.5	-2924.44		-17.4736	-0.65063
-3.75337	4850.75	18773.6	-2931.79		-17.4699	-0.81118
-3.75322	4853.63	18773	-2939.21		-17.4663	-0.97172
-3.75306	4854.94	18777.4	-2943.96		-17.4626	-3.13012
-3.75291	4853.24	18783.7	-2946.78		-17.459	-5.28853
-3.75276	4852.2	18791.1	-2949.4		-17.4554	-4.25035
-3.7526	4850.51	18801.6	-2951.99		-17.4517	-3.21218
-3.75245	4844.82	18811.5	-2953.55		-17.4481	-1.15902
-3.7523	4838.12	18807.7	-2955.45		-17.4444	0.89414
-3.75215	4836.55	18784.9	-2960.21		-17.4408	0.66403
-3.75199	4840.8	18756.2	-2967.91		-17.4371	0.43392
-3.75184	4847.3	18742	-2975.77		-17.4335	2.94374
-3.75169	4854.05	18747.6	-2981.53		-17.4298	5.45355
-3.75154	4861.74	18761.2	-2985.66		-17.4262	3.85348
-3.75138	4867.66	18771	-2989.52		-17.4225	2.2534
-3.75123	4868.24	18776.6	-2993.65		-17.4189	-0.85934
-3.75108	4864.08	18784.5	-2997.92		-17.4153	-3.97208
-3.75092	4859.12	18797.2	-3002.28		-17.4116	-5.71486
-3.75077	4854.43	18812.9	-3006.17		-17.408	-7.45764
-3.75062	4848.62	18829.3	-3008.44		-17.4043	-9.97102
-3.75047	4843.65	18842.9	-3009.19		-17.4007	-12.4844
-3.75031	4841.85	18851	-3010.5		-17.397	-11.8012
-3.75016	4840.66	18854	-3014.29		-17.3934	-11.118
-3.75001	4835.97	18857.3	-3019.98		-17.3897	-9.15225
-3.74985	4830.63	18866	-3025.79		-17.3861	-7.1865
-3.7497	4831.15	18879.9	-3030.71		-17.3824	-5.22074
-3.74955	4837.85	18890.4	-3035.07		-17.3788	-3.25499
-3.7494	4843.8	18888.3	-3039.13		-17.3752	-2.37379
-3.74924	4845.95	18876.1	-3043.11		-17.3715	-1.49259
-3.74909	4848.5	18867.3	-3047.22		-17.3679	-0.61139
-3.74894	4851.86	18872.5	-3051.62		-17.3642	0.26981
-3.74879	4849.45	18887.8	-3055.69		-17.3606	-0.19041
-3.74863	4839.72	18899.6	-3058.8		-17.3569	-0.65063
-3.74848	4832	18902.3	-3061.83		-17.3533	-3.39413
-3.74833	4835.71	18902.5	-3066.59		-17.3496	-6.13762
-3.74817	4845.5	18903.9	-3073.89		-17.346	-3.34418
-3.74802	4849.37	18901	-3082.62		-17.3423	-0.55074
-3.74787	4845.72	18888.1	-3090.93		-17.3387	2.2427
-3.74772	4842.46	18874.4	-3097.46		-17.3351	5.03614
-3.74756	4844.1	18873.6	-3101.45		-17.3314	5.92626
-3.74741	4845.9	18886.6	-3102.52		-17.3278	6.81638
-3.74726	4843.47	18899.8	-3101.59		-17.3241	6.33653
-3.7471	4839.44	18903.6	-3101.3		-17.3205	5.85669
-3.74695	4837.93	18902.2	-3103.8		-17.3168	2.89379
-3.7468	4837.69	18903.7	-3109.11		-17.3132	-0.06911
-3.74665	4833.28	18907.9	-3115.05		-17.3095	-0.74874
-3.74649	4823.54	18911.4	-3120.2		-17.3059	-1.42837
-3.74634	4813.69	18916.8	-3124.04		-17.3022	-2.02238
-3.74619	4808.99	18931.9	-3126.32		-17.2986	-2.61639
-3.74603	4808.55	18959.4	-3126.34		-17.295	-1.84043
-3.74588	4807.32	18991.3	-3125.19		-17.2913	-1.06448
-3.74573	4802.32	19014.6	-3126.38		-17.2877	-0.45977
-3.74558	4796.82	19019.6	-3132.37		-17.284	0.14494
-3.74542	4796.37	19006.2	-3140.61		-17.2804	-2.44693
-3.74527	4799.23	18984.8	-3145.8		-17.2767	-5.03879
-3.74512	4799.45	18970.3	-3146.23		-17.2731	-8.10872
-3.74497	4795.73	18971.4	-3145.38		-17.2694	-11.1787
-3.74481	4794.15	18981.4	-3147.32		-17.2658	-11.9653
-3.74466	4800.23	18989.7	-3151.86		-17.2622	-10.012
-3.74451	4809.12	18992.5	-3156.57		-17.2585	-6.48903
-3.74435	4812.32	18996	-3161.56		-17.2549	-7.53256
-3.7442	4807.02	19005.3	-3168.81		-17.2512	-9.66063
-3.74405	4797.91	19016.7	-3177.58		-17.2476	-9.04879
-3.7439	4792.34	19022.3	-3184.58		-17.2439	-8.92214
-3.74374	4794.02	19022.4	-3187.89		-17.2403	-8.79549
-3.74359	4800.35	19023.4	-3189		-17.2366	-8.49759
-3.74344	4802.83	19028.9	-3189.84		-17.233	-8.1997
-3.74328	4794.5	19035.6	-3190.87		-17.2293	-8.387
-3.74313	4779.05	19036.8	-3192.57		-17.2257	-8.5743
-3.74298	4768.7	19028.6	-3196.23		-17.2221	-6.47833
-3.74283	4769.4	19014.6	-3202.44		-17.2184	-4.38235
-3.74267	4773.43	19003.6	-3209.43		-17.2148	-7.18293
-3.74252	4771.41	19001.4	-3215.47		-17.2111	-9.9835
-3.74237	4765.14	19006.3	-3221.29		-17.2075	-8.50295
-3.74222	4765.3	19011.5	-3227.86		-17.2038	-7.02239
-3.74206	4774.08	19015.9	-3233.78		-17.2002	-5.99848
-3.74191	4784.83	19025.6	-3237.08		-17.1965	-2.23465
-3.74176	4791.1	19043.4	-3237.69		-17.1929	0.33046
-3.7416	4793.28	19060.9	-3237.55		-17.1892	0.15565
-3.74145	4791.54	19070.7	-3237.89		-17.1856	-4.29316
-3.7413	4786.83	19076	-3239.22		-17.182	-6.00205
-3.74115	4783.41	19084.5	-3242.07		-17.1783	-4.40019
-3.74099	4787.73	19093.2	-3246.74		-17.1747	-7.36488
-3.74084	4796.3	19092.3	-3252.52		-17.171	-8.61711
-3.74069	4797.59	19084.3	-3258.46		-17.1674	-7.12942
-3.74053	4787.96	19084.8	-3264.96		-17.1637	-3.70094
-3.74038	4777.09	19100.8	-3272.61		-17.1601	-0.27247
-3.74023	4774.54	19119.5	-3279.46		-17.1564	3.60909
-3.74008	4775.4	19127	-3282.93		-17.1528	2.01081
-3.73992	4769.99	19126.3	-3282.67		-17.1491	-0.32955
-3.73977	4758.25	19128	-3281.31		-17.1455	0.07002
-3.73962	4747.55	19131.7	-3281.02		-17.1419	0.4696
-3.73946	4741.65	19131.2	-3282.06		-17.1382	0.86917
-3.73931	4738.28	19128.7	-3284.86		-17.1346	1.43999
-3.73916	4737.81	19132.6	-3290.12		-17.1309	2.01081
-3.73901	4742.38	19141.7	-3297.03		-17.1273	-0.18684
-3.73885	4748.27	19145.8	-3303.08		-17.1236	-2.38449
-3.7387	4746.73	19140.6	-3306.17		-17.12	-7.66456
-3.73855	4735.36	19132.7	-3307.43		-17.1163	-7.46477
-3.7384	4723.63	19126.1	-3308.88		-17.1127	-6.46584
-3.73824	4722.35	19120.2	-3311.21		-17.109	-5.46691
-3.73809	4733.21	19116.1	-3314.35		-17.1054	-4.12549
-3.73794	4748.59	19121.5	-3318.59		-17.1018	-2.78406
-3.73778	4759.92	19137.1	-3324.01		-17.0981	-2.34882
-3.73763	4760.91	19152.3	-3329.84		-17.0945	-1.91357
-3.73748	4753.33	19155.4	-3335.77		-17.0908	-1.47832
-3.73733	4743.57	19149.8	-3342.17		-17.0872	-1.04307
-3.73717	4737.13	19148.7	-3348.67		-17.0835	-0.40804
-3.73702	4732.18	19162.6	-3353.79		-17.0799	0.227
-3.73687	4725.02	19189.4	-3357.39		-17.0762	0.86203
-3.73671	4719.51	19217	-3362.01		-17.0726	1.49707
-3.73656	4725.02	19231.9	-3369.22		-17.069	0.55522
-3.73641	4740.94	19229.8	-3376.83		-17.0653	-0.38663
-3.73626	4753.33	19216.9	-3381.64		-17.0617	-3.61175
-3.7361	4750.92	19204.3	-3384.64		-17.058	-6.83687
-3.73595	4737.08	19197	-3389.45		-17.0544	-4.89609
-3.7358	4723.96	19197.3	-3396.2		-17.0507	-2.95531
-3.73565	4717.29	19206.5	-3401.42		-17.0471	-1.01453
-3.73549	4716.31	19222.5	-3403.52		-17.0434	0.92625
-3.73534	4720.49	19234.6	-3406.11		-17.0398	-0.17079
-3.73519	4730.6	19232	-3412.26		-17.0361	-1.26783
-3.73503	4741.04	19219.4	-3420		-17.0325	-2.36487
-3.73488	4743.58	19214	-3424.68		-17.0289	-3.46191
-3.73473	4736.77	19222.6	-3425.31		-17.0252	-3.87397
-3.73458	4726.71	19234.8	-3424.58		-17.0216	-4.28603
-3.73442	4718.3	19239.2	-3424.81		-17.0179	-4.69809
-3.73427	4710.98	19238.9	-3425.19		-17.0143	-5.11015
-3.73412	4707.93	19243.5	-3424.18		-17.0106	-5.40804
-3.73396	4714.73	19253.9	-3422.05		-17.007	-5.70594
-3.73381	4730.4	19264.2	-3420.74		-17.0033	-6.00383
-3.73366	4742.55	19272.1	-3422.57		-16.9997	-6.30173
-3.73351	4742.75	19278.7	-3429.3		-16.996	-6.74233
-3.73335	4736.41	19285	-3440.89		-16.9924	-7.18293
-3.7332	4732.54	19293.3	-3454.07		-16.9888	-5.34026
-3.73305	4730.52	19307.3	-3465		-16.9851	-3.49759
-3.7329	4724.46	19326.4	-3471.89		-16.9815	-1.98314
-3.73274	4717.68	19341	-3476.47		-16.9778	-0.46869
-3.73259	4717.77	19342.2	-3480.95		-16.9742	1.04577
-3.73244	4722.83	19331.3	-3485.75		-16.9705	2.56022
-3.73228	4720.4	19314.5	-3489.87		-16.9669	2.07681
-3.73213	4706.84	19296.8	-3491.74		-16.9632	1.59339
-3.73198	4694.6	19285.6	-3490.61		-16.9596	1.10998
-3.73183	4694.71	19291.6	-3486.72		-16.9559	0.62657
-3.73167	4702.92	19317.6	-3483.13		-16.9523	0.25732
-3.73152	4707.03	19350.9	-3483.77		-16.9487	-0.11192
-3.73137	4704.56	19373.2	-3489.62		-16.945	-1.85113
-3.73121	4701.12	19379.4	-3496.8		-16.9414	-3.59034
-3.73106	4699.9	19375.5	-3500.73		-16.9377	-1.24821
-3.73091	4698.63	19365.6	-3500.45		-16.9341	1.09393
-3.73076	4697.6	19351.2	-3499.98		-16.9304	3.3219
-3.7306	4699.12	19337.6	-3502.94		-16.9268	0.07002
-3.73045	4701.27	19331.1	-3508.74		-16.9231	-2.87504
-3.7303	4698.31	19331.6	-3514.21		-16.9195	-5.8201
-3.73014	4689.9	19334.9	-3518.04		-16.9158	-8.08018
-3.72999	4684.28	19341.9	-3522.42		-16.9122	-4.86041
-3.72984	4685.74	19357.9	-3529.7		-16.9086	-4.72306
-3.72969	4688.23	19381.4	-3538.07		-16.9049	-4.58571
-3.72953	4683.8	19403.8	-3543.38		-16.9013	-4.10586
-3.72938	4672.99	19419.1	-3543.22		-16.8976	-3.62602
-3.72923	4663.82	19428.1	-3540.69		-16.894	-3.57429
-3.72908	4663.04	19431.8	-3540.49		-16.8903	-3.52256
-3.72892	4670.23	19430.5	-3544.03		-16.8867	-3.47083
-3.72877	4681.38	19425.8	-3549.57		-16.883	-3.4191
-3.72862	4690.68	19421.4	-3555.51		-16.8794	-2.68239
-3.72846	4693.95	19417.1	-3562.08		-16.8758	-1.94568
-3.72831	4690.82	19412.2	-3569.24		-16.8721	-2.57893
-3.72816	4686.13	19411	-3575.45		-16.8685	-3.21218
-3.72801	4686.07	19418	-3579.55		-16.8648	-2.35238
-3.72785	4689.99	19430.1	-3582.87		-16.8612	-1.49259
-3.7277	4691.07	19439.4	-3587.34		-16.8575	-2.00276
-3.72755	4685.37	19443.7	-3593.33		-16.8539	-2.51293
-3.72739	4677.7	19444.4	-3599.42		-16.8502	-2.96601
-3.72724	4677.15	19440.1	-3604.49		-16.8466	-3.4191
-3.72709	4685.7	19430.1	-3608.3		-16.8429	-2.50222
-3.72694	4694.99	19421.9	-3611.35		-16.8393	-1.58535
-3.72678	4694.48	19427.3	-3614.6		-16.8357	-2.99455
-3.72663	4681.85	19444.9	-3619.57		-16.832	-4.40376
-3.72648	4664.38	19461.1	-3625.94		-16.8284	-3.5297
-3.72633	4652.59	19469.6	-3630.86		-16.8247	-2.65563
-3.72617	4651.38	19477.4	-3631.56		-16.8211	-2.20968
-3.72602	4657.92	19488.8	-3629.34		-16.8174	-1.76373
-3.72587	4664.17	19495.9	-3628.12		-16.8138	-2.68774
-3.72571	4662.87	19492.4	-3629.75		-16.8101	-3.61175
-3.72556	4653.87	19486.2	-3632.73		-16.8065	-2.71985
-3.72541	4644.94	19486.4	-3635.51		-16.8028	-1.82794
-3.72526	4645.03	19490.9	-3639.17		-16.7992	-1.27853
-3.7251	4653.39	19491.7	-3645.44		-16.7956	-0.72912
-3.72495	4661.41	19490.1	-3653.35		-16.7919	3.44498
-3.7248	4662.41	19491.6	-3659.87		-16.7883	2.13924
-3.72464	4658.73	19493	-3663.22		-16.7846	-0.19398
-3.72449	4654.97	19486.2	-3664.23		-16.781	-2.5272
-3.72434	4650.55	19472.8	-3664.34		-16.7773	-1.64243
-3.72419	4640.82	19464.9	-3664.64		-16.7737	-0.75766
-3.72403	4627.2	19469.5	-3665.59		-16.77	-1.07161
-3.72388	4617.03	19483.6	-3667.53		-16.7664	-1.38556
-3.72373	4614.75	19501.4	-3670.67		-16.7627	-3.41196
-3.72357	4615.64	19519.8	-3675.14		-16.7591	-2.69844
-3.72342	4613.18	19534.8	-3680.88		-16.7555	-0.27247
-3.72327	4607.22	19541.4	-3687.56		-16.7518	-3.32634
-3.72312	4603.92	19540.8	-3694.18		-16.7482	-4.92642
-3.72296	4606.47	19538	-3699.95		-16.7445	-3.78656
-3.72281	4611.5	19535.2	-3704.31		-16.7409	-4.53041
-3.72266	4614.85	19527.2	-3707.07		-16.7372	-5.27426
-3.72251	4616.78	19513.1	-3708.15		-16.7336	-4.10586
-3.72235	4620.76	19504.2	-3708.72		-16.7299	-2.93747
-3.7222	4627.65	19511.8	-3710.52		-16.7263	-1.76908
-3.72205	4633.46	19534.4	-3713.93		-16.7227	-0.60069
-3.72189	4634.78	19559.5	-3717.91		-16.719	-1.13048
-3.72174	4633.12	19575.6	-3721.32		-16.7154	-1.66027
-3.72159	4632.32	19582.5	-3725.42		-16.7117	0.09321
-3.72144	4632.23	19586.2	-3732.09		-16.7081	1.84669
-3.72128	4627.88	19590.3	-3741.95		-16.7044	2.45854
-3.72113	4616.98	19593.6	-3752.05		-16.7008	3.07039
-3.72098	4604.65	19593	-3758.78		-16.6971	3.68223
-3.72082	4597.92	19589.8	-3761.69		-16.6935	4.29408
-3.72067	4597.76	19589.6	-3763.54		-16.6898	3.28266
-3.72052	4598.82	19597	-3767.38		-16.6862	2.27124
-3.72037	4596.27	19609	-3772.26		-16.6826	-1.93676
-3.72021	4590.25	19616.7	-3774.68		-16.6789	-6.14475
-3.72006	4583.94	19615.9	-3773.63		-16.6753	-4.21646
-3.71991	4581.3	19609.8	-3772.6		-16.6716	-2.28817
-3.71976	4584.17	19608.4	-3776.01		-16.668	-0.35987
-3.7196	4591.79	19615.6	-3783.21		-16.6643	1.56842
-3.71945	4600.65	19625.8	-3789.22		-16.6607	0.6783
-3.7193	4608.19	19627.3	-3791.77		-16.657	-0.21182
-3.71914	4614.19	19615.9	-3794.12		-16.6534	-1.10194
-3.71899	4619.25	19600.2	-3799.27		-16.6497	-1.99205
-3.71884	4620.97	19593.8	-3805.14		-16.6461	-2.82509
-3.71869	4617.5	19603.3	-3807.51		-16.6425	-3.65813
-3.71853	4611.93	19621.4	-3807.39		-16.6388	-3.1212
-3.71838	4609	19636.4	-3809.88		-16.6352	-2.58428
-3.71823	4607.62	19641.4	-3816.61		-16.6315	-2.89644
-3.71807	4602.27	19638.6	-3823.54		-16.6279	-3.20861
-3.71792	4591	19633.2	-3827.01		-16.6242	-1.23751
-3.71777	4578.39	19630.7	-3828.67		-16.6206	0.7336
-3.71762	4572.39	19634.1	-3832.16		-16.6169	4.13175
-3.71746	4575.55	19645.4	-3837.24		-16.6133	7.5299
-3.71731	4585.25	19660	-3840.59		-16.6096	7.56022
-3.71716	4595.18	19671.4	-3840.84		-16.606	3.02401
-3.71701	4600.4	19678.3	-3839.78		-16.6024	-2.25427
-3.71685	4601.39	19685.4	-3839.68		-16.5987	-7.53256
-3.7167	4604.4	19697.8	-3841.81		-16.5951	-8.98636
-3.71655	4614.05	19713.1	-3846.93		-16.5914	-10.4402
-3.71639	4625.77	19724.5	-3854.38		-16.5878	-6.58535
-3.71624	4632.05	19727.9	-3861.18		-16.5841	-2.73055
-3.71609	4631.3	19722.3	-3864.37		-16.5805	-3.89894
-3.71594	4628.72	19708.6	-3864.88		-16.5768	-5.06734
-3.71578	4627.41	19693.4	-3866.74		-16.5732	-3.61041
-3.71563	4625.22	19688.1	-3871.68		-16.5695	-2.15349
-3.71548	4620.92	19698	-3877.51		-16.5659	-2.06653
-3.71532	4618.65	19712.4	-3881.96		-16.5623	-1.97957
-3.71517	4620.59	19715.2	-3885.57		-16.5586	-0.80805
-3.71502	4622.5	19704.2	-3889.32		-16.555	0.36346
-3.71487	4619.45	19693.9	-3892.34		-16.5513	2.90494
-3.71471	4612.36	19694.7	-3893.45		-16.5477	5.44641
-3.71456	4604.02	19701.6	-3893.49		-16.544	8.54444
-3.71441	4594.3	19709.9	-3894.17		-16.5404	11.6425
-3.71425	4582.7	19726.8	-3895.08		-16.5367	11.5439
-3.7141	4571.76	19758.9	-3895.89		-16.5331	11.4454
-3.71395	4566.08	19793.2	-3898.58		-16.5295	10.5762
-3.7138	4566.82	19807.4	-3905.6		-16.5258	9.70703
-3.71364	4573.28	19798.9	-3915.33		-16.5222	8.83788
-3.71349	4582.64	19786.1	-3922.83		-16.5185	7.96872
-3.71334	4590.38	19781.9	-3925.47		-16.5149	8.6586
-3.71319	4591.82	19779.3	-3925.62		-16.5112	9.34849
-3.71303	4590.09	19772.1	-3926.33		-16.5076	7.75511
-3.71288	4594.38	19767.3	-3927.93		-16.5039	6.16172
-3.71273	4606.23	19771.6	-3929.21		-16.5003	2.25652
-3.71257	4613.55	19775	-3930.61		-16.4966	-1.64867
-3.71242	4604.55	19765.2	-3934.3		-16.493	0.38264
-3.71227	4585.4	19744.9	-3940.94		-16.4894	2.41395
-3.71212	4573.88	19727.7	-3949.22		-16.4857	3.81022
-3.71196	4578.29	19717.9	-3956.33		-16.4821	5.20649
-3.71181	4590.69	19712.2	-3959.93		-16.4784	2.49288
-3.71166	4599.72	19714.2	-3959.75		-16.4748	-0.22074
-3.7115	4600.57	19730.2	-3958.78		-16.4711	1.20408
-3.71135	4595.38	19756.9	-3960.65		-16.4675	2.62889
-3.7112	4587.43	19779.4	-3965.41		-16.4638	0.85713
-3.71105	4580.79	19790.2	-3969.79		-16.4602	-0.91464
-3.71089	4578.08	19793.9	-3972.3		-16.4565	-2.32919
-3.71074	4578.85	19795.4	-3975.6		-16.4529	-3.74375
-3.71059	4580.62	19793.8	-3982.06		-16.4493	-5.15831
-3.71044	4582.62	19792.9	-3989.58		-16.4456	-6.57287
-3.71028	4584.76	19801.8	-3994.54		-16.442	-8.98636
-3.71013	4585.44	19820.6	-3997.39		-16.4383	-11.3998
-3.70998	4583.72	19835.8	-4001.52		-16.4347	-9.70345
-3.70982	4582.93	19835.8	-4006.87		-16.431	-8.00705
-3.70967	4585.9	19825.8	-4009.85		-16.4274	-6.06092
-3.70952	4589.91	19818.4	-4009.22		-16.4237	-4.11478
-3.70937	4589.59	19819	-4008.22		-16.4201	-3.53861
-3.70921	4584.18	19824.4	-4010.19		-16.4164	-2.96245
-3.70906	4577.11	19833	-4014.68		-16.4128	-3.64208
-3.70891	4569.21	19846.4	-4019.54		-16.4092	-4.3217
-3.70875	4559.37	19862.8	-4023.96		-16.4055	-2.71806
-3.7086	4551.56	19878.9	-4027.71		-16.4019	-1.11442
-3.70845	4552.69	19893.2	-4030.35		-16.3982	-1.41232
-3.7083	4562.61	19905.4	-4032.25		-16.3946	-1.71021
-3.70814	4573.32	19913.8	-4035.78		-16.3909	0.27516
-3.70799	4577.74	19918.8	-4042.16		-16.3873	2.26054
-3.70784	4575.83	19924.4	-4048.53		-16.3836	4.01759
-3.70769	4570.7	19931.7	-4051.17		-16.38	5.77463
-3.70753	4565.25	19935.9	-4050.25		-16.3763	4.3351
-3.70738	4562.88	19934.1	-4049.44		-16.3727	2.89557
-3.70723	4565.49	19932.5	-4051.35		-16.3691	3.5538
-3.70707	4568.1	19935.6	-4055.22		-16.3654	4.21202
-3.70692	4563.53	19935.8	-4060.23		-16.3618	1.84491
-3.70677	4553.15	19925.1	-4067		-16.3581	-0.5222
-3.70662	4545.51	19910.9	-4075.33		-16.3545	-1.00561
-3.70646	4544.75	19910.2	-4082.68		-16.3508	1.2509
-3.70631	4544.04	19923.8	-4086.36		-16.3472	0.59625
-3.70616	4536.85	19932.3	-4086.79		-16.3435	-2.79834
-3.706	4526.51	19924.4	-4087.71		-16.3399	-5.96771
-3.70585	4520.27	19912.1	-4091.96		-16.3363	-4.57055
-3.7057	4519.61	19912.6	-4098.43		-16.3326	-2.71673
-3.70555	4520.65	19924.6	-4103.67		-16.329	-0.86291
-3.70539	4521.81	19933.8	-4106.02		-16.3253	0.96237
-3.70524	4524.3	19935.6	-4107.71		-16.3217	2.78765
-3.70509	4526.62	19937.7	-4111.82		-16.318	-0.41027
-3.70493	4525.88	19943	-4116.81		-16.3144	-3.60818
-3.70478	4521.35	19945.8	-4119.05		-16.3107	-1.85426
-3.70463	4516.16	19943.9	-4118.1		-16.3071	-0.10033
-3.70448	4516.12	19945.4	-4118.31		-16.3034	1.6536
-3.70432	4524.5	19956.3	-4122.91		-16.2998	3.40752
-3.70417	4537.77	19969.8	-4129.32		-16.2962	0.50929
-3.70402	4545.73	19974.4	-4133.12		-16.2925	-2.38895
-3.70387	4541.19	19967.7	-4134.14		-16.2889	-3.00392
-3.70371	4530.31	19957.7	-4135.62		-16.2852	-3.61889
-3.70356	4525.68	19955	-4138.95		-16.2816	-3.45255
-3.70341	4531.15	19963.2	-4142.83		-16.2779	-3.28621
-3.70325	4537.76	19976.8	-4146.96		-16.2743	-4.48983
-3.7031	4538.03	19984.6	-4153.13		-16.2706	-5.69345
-3.70295	4533.7	19978.5	-4160.56		-16.267	-3.32946
-3.7028	4528.27	19964	-4165.28		-16.2633	-0.96548
-3.70264	4519.35	19954.9	-4164.96		-16.2597	-4.53799
-3.70249	4507.05	19955.6	-4162.56		-16.2561	-8.11051
-3.70234	4497.33	19957.8	-4162.5		-16.2524	-7.12362
-3.70218	4494.72	19955.6	-4165.02		-16.2488	-6.13673
-3.70203	4494.84	19956.4	-4167.03		-16.2451	-4.97859
-3.70188	4493.55	19968.3	-4167.8		-16.2415	-3.82046
-3.70173	4494.54	19983.9	-4170.49		-16.2378	-3.43292
-3.70157	4499.8	19989.1	-4178.06		-16.2342	-0.30547
-3.70142	4502.61	19984.2	-4188.8		-16.2305	2.4795
-3.70127	4496.63	19983.9	-4197.09		-16.2269	0.69792
-3.70112	4489.7	19996.9	-4199.08		-16.2232	-2.78406
-3.70096	4493.09	20016.2	-4196.89		-16.2196	-6.26605
-3.70081	4503.48	20032.8	-4196.43		-16.216	-5.01025
-3.70066	4505.83	20042.6	-4200.14		-16.2123	-3.75445
-3.7005	4495.38	20043.1	-4204.04		-16.2087	0.24127
-3.70035	4483.59	20033	-4203.17		-16.205	4.23699
-3.7002	4482.16	20022.4	-4199.51		-16.2014	1.38291
-3.70005	4489.47	20025.8	-4199.62		-16.1977	-1.47118
-3.69989	4496.2	20041.6	-4205.58		-16.1941	-4.40376
-3.69974	4497.72	20049.1	-4212.08		-16.1904	-7.33634
-3.69959	4495.36	20036.7	-4214.63		-16.1868	-7.07233
-3.69943	4493.64	20020.4	-4216.12		-16.1831	-6.80833
-3.69928	4496.95	20022.9	-4222.33		-16.1795	-2.60568
-3.69913	4506.58	20044.8	-4232.75		-16.1759	1.59696
-3.69898	4517.8	20067.2	-4241.51		-16.1722	4.20132
-3.69882	4524.52	20079	-4245.17		-16.1686	1.32582
-3.69867	4526.71	20082.2	-4246.36		-16.1649	-1.38913
-3.69852	4527.55	20079.3	-4248.93		-16.1613	1.37577
-3.69836	4527.26	20071	-4253.45		-16.1576	4.82565
-3.69821	4523.07	20065.7	-4258.85		-16.154	8.27553
-3.69806	4516.93	20072.9	-4264.27		-16.1503	6.18848
-3.69791	4514.04	20088.5	-4268.65		-16.1467	4.10143
-3.69775	4514.23	20095.4	-4270.37		-16.1431	0.64441
-3.6976	4512.9	20086.5	-4269.96		-16.1394	-2.81261
-3.69745	4509.77	20072.9	-4270.27		-16.1358	-5.8201
-3.6973	4510	20065.5	-4272.51		-16.1321	-8.8276
-3.69714	4516.05	20066.2	-4274.61		-16.1285	-6.8119
-3.69699	4523.23	20073.7	-4274.5		-16.1248	-4.7962
-3.69684	4525.7	20089.1	-4273.98		-16.1212	-2.7805
-3.69668	4521.7	20108.8	-4277.43		-16.1175	-0.7648
-3.69653	4511.8	20121.9	-4285.94		-16.1139	-1.94568
-3.69638	4498.52	20125.2	-4296.13		-16.1102	-3.12656
-3.69623	4489.75	20130.9	-4303.18		-16.1066	-6.02524
-3.69607	4493.25	20147.9	-4305.28		-16.103	-8.92392
-3.69592	4506.21	20168.4	-4303.96		-16.0993	-4.97279
-3.69577	4515.47	20178.4	-4302.65		-16.0957	-1.02166
-3.69561	4514.73	20178	-4303.99		-16.092	-1.32313
-3.69546	4509.98	20179.5	-4308.44		-16.0884	-1.62459
-3.69531	4509.31	20188.8	-4314.15		-16.0847	-1.92605
-3.69516	4511.43	20200.8	-4318.41		-16.0811	-2.22752
-3.695	4511.31	20212	-4320.2		-16.0774	-4.77658
-3.69485	4509.44	20223.2	-4321.03		-16.0738	-7.32563
-3.6947	4510.07	20234.3	-4323.05		-16.0701	-7.59142
-3.69455	4513.77	20238.2	-4327.18		-16.0665	-7.85721
-3.69439	4516.9	20228.2	-4332.75		-16.0629	-4.15581
-3.69424	4516.02	20205.8	-4338.06		-16.0592	-0.45441
-3.69409	4511.21	20179.4	-4341.74		-16.0556	1.64869
-3.69393	4504.97	20159.1	-4343.21		-16.0519	-1.72805
-3.69378	4503	20149.6	-4343.93		-16.0483	-7.70915
-3.69363	4507.6	20150.1	-4346.64		-16.0446	-8.2104
-3.69348	4511.23	20157.3	-4352.35		-16.041	-8.02667
-3.69332	4503.6	20165.6	-4358.14		-16.0373	-7.84294
-3.69317	4486.09	20169.6	-4360.06		-16.0337	-4.12013
-3.69302	4473.35	20167.2	-4357.5		-16.03	-0.39733
-3.69286	4472.6	20161.8	-4354.86		-16.0264	1.72718
-3.69271	4475.1	20161.9	-4356.26		-16.0228	-1.62816
-3.69256	4468.9	20171.3	-4361.52		-16.0191	-7.06698
-3.69241	4456.15	20184.9	-4367.84		-16.0155	-7.02595
-3.69225	4447.44	20193.7	-4374.53		-16.0118	-4.47333
-3.6921	4445.57	20196.9	-4382.61		-16.0082	-1.9207
-3.69195	4445.35	20200.4	-4390.59		-16.0045	-2.25071
-3.6918	4444.25	20206.9	-4394.96		-16.0009	-2.58071
-3.69164	4443.52	20213.1	-4395.12		-15.9972	-2.91071
-3.69149	4441.12	20216.4	-4395.51		-15.9936	-3.24072
-3.69134	4434.23	20217.8	-4399.75		-15.99	-0.19041
-3.69118	4427.43	20216.6	-4406.16		-15.9863	2.8599
-3.69103	4428.88	20210.8	-4410.34		-15.9827	1.80032
-3.69088	4438.45	20200.7	-4411.49		-15.979	0.74074
-3.69073	4447.82	20192.6	-4412.28		-15.9754	2.16421
-3.69057	4452.88	20191.1	-4414.84		-15.9717	3.58769
-3.69042	4458.56	20197.5	-4419.13		-15.9681	0.90128
-3.69027	4469.36	20210.7	-4424.21		-15.9644	-1.78513
-3.69011	4481.52	20227.2	-4429.29		-15.9608	1.69329
-3.68996	4487.75	20238.7	-4433.31		-15.9571	5.17171
-3.68981	4484.43	20239.1	-4436.6		-15.9535	7.28017
-3.68966	4474.27	20233	-4441.64		-15.9499	9.38863
-3.6895	4464.03	20231.1	-4449.74		-15.9462	8.04364
-3.68935	4461.52	20236.4	-4457.47		-15.9426	6.69865
-3.6892	4467.43	20242.3	-4460.04		-15.9389	3.07039
-3.68904	4473.43	20247.8	-4457.36		-15.9353	-0.55788
-3.68889	4471.95	20258.1	-4453.95		-15.9316	-1.05199
-3.68874	4466.75	20273.4	-4453.24		-15.928	-1.5461
-3.68859	4466.27	20285.1	-4454.83		-15.9243	-2.04022
-3.68843	4470.23	20289.2	-4458.3		-15.9207	-2.53433
-3.68828	4469.89	20291.4	-4464.44		-15.917	-1.43016
-3.68813	4462.5	20296.5	-4472.41		-15.9134	-0.32598
-3.68798	4455.55	20299.2	-4478.9		-15.9098	0.7782
-3.68782	4452.45	20294.9	-4481.59		-15.9061	1.88237
-3.68767	4446.86	20288.8	-4482.03		-15.9025	-0.14582
-3.68752	4433.45	20283.9	-4482.35		-15.8988	-2.174
-3.68736	4419.3	20275.8	-4483.1		-15.8952	-1.91892
-3.68721	4413.38	20264.3	-4483.95		-15.8915	-1.66383
-3.68706	4414.25	20261.1	-4484.81		-15.8879	-1.55145
-3.68691	4414.24	20273.8	-4485.38		-15.8842	-1.43908
-3.68675	4412.2	20291.2	-4485.35		-15.8806	-1.3267
-3.6866	4412.82	20299.3	-4487.05		-15.8769	-1.21432
-3.68645	4418.43	20301.9	-4492.96		-15.8733	-1.43729
-3.68629	4425.89	20310	-4501.28		-15.8697	-1.66027
-3.68614	4433.03	20319.3	-4507.01		-15.866	-1.88324
-3.68599	4438.69	20316.9	-4509.16		-15.8624	-2.10622
-3.68584	4438.9	20305	-4511.91		-15.8587	-3.27104
-3.68568	4429.89	20299.4	-4517.65		-15.8551	-4.43587
-3.68553	4417.54	20305.8	-4522.32		-15.8514	-3.31742
-3.68538	4413.41	20315.1	-4522.28		-15.8478	-2.19898
-3.68523	4421.24	20321.8	-4520.51		-15.8441	-2.46476
-3.68507	4431.18	20329.8	-4522		-15.8405	-2.73055
-3.68492	4432.85	20336.9	-4525.98		-15.8368	-2.99634
-3.68477	4428.39	20333.4	-4528.44		-15.8332	-3.26212
-3.68461	4425.88	20320.5	-4529.19		-15.8296	-4.24143
-3.68446	4427.11	20315.5	-4530.92		-15.8259	-5.22074
-3.68431	4427.9	20326.2	-4533.02		-15.8223	-3.91678
-3.68416	4428.31	20340.3	-4532.77		-15.8186	-2.61282
-3.684	4433.4	20344.8	-4531.37		-15.815	-1.00204
-3.68385	4441.26	20346.1	-4532.57		-15.8113	0.60873
-3.6837	4440.83	20357.1	-4535.69		-15.8077	3.58947
-3.68354	4426.99	20374.9	-4537.06		-15.804	6.57021
-3.68339	4411.68	20385	-4537.09		-15.8004	5.24128
-3.68324	4411.96	20382.6	-4540.43		-15.7968	3.91234
-3.68309	4428.43	20376.3	-4547.9		-15.7931	2.58341
-3.68293	4444.16	20374.6	-4554.74		-15.7895	1.25447
-3.68278	4443.47	20378.8	-4559.01		-15.7858	-1.58713
-3.68263	4428.94	20384.6	-4564.12		-15.7822	-4.42873
-3.68247	4413.89	20388.8	-4571.81		-15.7785	-4.07376
-3.68232	4408.66	20390.2	-4578.37		-15.7749	-3.71878
-3.68217	4412.21	20390.7	-4581.3		-15.7712	-2.65028
-3.68202	4417.57	20390.2	-4584.05		-15.7676	-1.58178
-3.68186	4418.14	20386.3	-4589.79		-15.7639	-0.51328
-3.68171	4412.76	20375.6	-4595.62		-15.7603	0.55522
-3.68156	4408.09	20364.9	-4597.69		-15.7567	1.68437
-3.68141	4411.97	20369.4	-4598.39		-15.753	2.81352
-3.68125	4423.88	20393.9	-4601.67		-15.7494	3.94267
-3.6811	4433.45	20422.3	-4605.94		-15.7457	5.07182
-3.68095	4433.65	20433.2	-4606.98		-15.7421	4.48851
-3.68079	4429.33	20419.9	-4605.37		-15.7384	3.90521
-3.68064	4429.82	20393.4	-4605.62		-15.7348	3.3219
-3.68049	4436.16	20367.9	-4608.21		-15.7311	2.7386
-3.68034	4442.25	20353.4	-4609.84		-15.7275	-0.37771
-3.68018	4445.01	20354.9	-4610.31		-15.7238	-3.49402
-3.68003	4445.48	20372.1	-4613.86		-15.7202	-6.32492
-3.67988	4442.75	20398.7	-4621.83		-15.7166	-9.15582
-3.67972	4434.33	20424.8	-4630.23		-15.7129	-9.18971
-3.67957	4422.89	20444.4	-4635.15		-15.7093	-4.65706
-3.67942	4415.36	20454.1	-4637.55		-15.7056	-1.43729
-3.67927	4412.92	20452.9	-4639.9		-15.702	-0.95745
-3.67911	4409.23	20444.8	-4642.38		-15.6983	1.93589
-3.67896	4399.37	20441.1	-4644.78		-15.6947	0.26268
-3.67881	4386.62	20449.6	-4648.05		-15.691	-3.57964
-3.67866	4376.94	20464.3	-4652.29		-15.6874	-7.42196
-3.6785	4372.7	20474	-4655.43		-15.6837	-8.0677
-3.67835	4373.85	20477.3	-4656.33		-15.6801	-8.71343
-3.6782	4381.29	20483.4	-4656.86		-15.6765	-6.61925
-3.67804	4394.18	20497.6	-4659.31		-15.6728	-4.52506
-3.67789	4408.8	20513.6	-4663.07		-15.6692	-7.32563
-3.67774	4421.32	20521.6	-4665.86		-15.6655	-10.1262
-3.67759	4429.87	20521.3	-4667.31		-15.6619	-10.1869
-3.67743	4431.68	20517.7	-4668.62		-15.6582	-7.50758
-3.67728	4424.55	20515	-4670.18		-15.6546	-4.48582
-3.67713	4411.85	20514.1	-4671.12		-15.6509	-6.03059
-3.67697	4401.84	20515	-4671.22		-15.6473	-7.57537
-3.67682	4396.79	20518.9	-4671.71		-15.6436	-9.12014
-3.67667	4390.86	20523.2	-4674.26		-15.64	-5.89502
-3.67652	4380.05	20522	-4680.31		-15.6364	-2.6699
-3.67636	4371.71	20511.4	-4688.88		-15.6327	-2.18471
-3.67621	4374.28	20496.7	-4695.83		-15.6291	-1.69951
-3.67606	4385.09	20488.5	-4696.76		-15.6254	-1.38556
-3.67591	4393.78	20492.2	-4692.4		-15.6218	-1.07161
-3.67575	4397.78	20500.5	-4689.06		-15.6181	-3.49759
-3.6756	4404.24	20502.7	-4691.74		-15.6145	-5.92356
-3.67545	4416.88	20501.2	-4698.59		-15.6108	-3.97565
-3.67529	4427.83	20507.5	-4703.98		-15.6072	-2.02773
-3.67514	4427.48	20525.9	-4705.88		-15.6036	-0.07982
-3.67499	4416.74	20544.4	-4707.19		-15.5999	1.8681
-3.67484	4405.13	20548.6	-4710.15		-15.5963	-0.60782
-3.67468	4399.21	20540.9	-4713.98		-15.5926	-3.08374
-3.67453	4396.4	20534.1	-4717.28		-15.589	-2.81974
-3.67438	4388.87	20536.8	-4721.17		-15.5853	-2.55574
-3.67422	4375.69	20543.5	-4727.12		-15.5817	-2.56644
-3.67407	4364.22	20545.6	-4734.13		-15.578	-2.57714
-3.67392	4362.81	20542.1	-4740.04		-15.5744	-3.95781
-3.67377	4371.96	20536.4	-4743.72		-15.5707	-5.33847
-3.67361	4383.59	20531.9	-4745.85		-15.5671	-4.23608
-3.67346	4390.43	20528	-4746.98		-15.5635	-3.13369
-3.67331	4390.79	20522.4	-4747.85		-15.5598	-4.77122
-3.67315	4386.17	20515.7	-4749.93		-15.5562	-6.40876
-3.673	4376.67	20514.4	-4754.2		-15.5525	-6.16973
-3.67285	4364.58	20523.3	-4759.12		-15.5489	-5.9307
-3.6727	4356.1	20537.5	-4762.35		-15.5452	-5.69167
-3.67254	4356.33	20544.8	-4764.07		-15.5416	-5.45264
-3.67239	4360.76	20540.4	-4767.14		-15.5379	-3.61532
-3.67224	4360.36	20534.1	-4773.26		-15.5343	-1.778
-3.67209	4351.18	20535.2	-4780.32		-15.5306	-4.10765
-3.67193	4338.55	20540.4	-4784.89		-15.527	-6.4373
-3.67178	4331.44	20540.7	-4785.72		-15.5234	-9.9728
-3.67163	4336.27	20540.2	-4784.62		-15.5197	-7.11514
-3.67147	4353.22	20550.8	-4783.46		-15.5161	-5.28496
-3.67132	4372.43	20570.8	-4782.9		-15.5124	-8.02132
-3.67117	4377.27	20585.2	-4782.83		-15.5088	-6.19113
-3.67102	4360.6	20584.9	-4782.94		-15.5051	-4.36095
-3.67086	4335.28	20579.8	-4782.92		-15.5015	-5.5561
-3.67071	4324.09	20581.9	-4782.49		-15.4978	-6.75125
-3.67056	4335.27	20592	-4781.91		-15.4942	-5.26355
-3.6704	4354.98	20603.4	-4781.88		-15.4905	-3.77586
-3.67025	4367.51	20613.5	-4782.72		-15.4869	-2.28817
-3.6701	4372.15	20620.2	-4785.34		-15.4833	-0.80047
-3.66995	4376.07	20621.2	-4790.64		-15.4796	-1.65313
-3.66979	4380.18	20620.2	-4797.8		-15.476	-2.50579
-3.66964	4380.41	20625.4	-4804.12		-15.4723	-3.35845
-3.66949	4377.51	20638.2	-4807.79		-15.4687	-4.21111
-3.66934	4377.15	20646.8	-4810.79		-15.465	-6.1733
-3.66918	4377.77	20644.6	-4816.81		-15.4614	-8.13548
-3.66903	4372.36	20642.8	-4825.42		-15.4577	-10.0977
-3.66888	4359.56	20653.2	-4831.47		-15.4541	-12.0599
-3.66872	4346.96	20664.7	-4831.09		-15.4504	-7.68596
-3.66857	4341.19	20656.5	-4826.68		-15.4468	-3.31207
-3.66842	4340.98	20632.8	-4824.13		-15.4432	-3.50472
-3.66827	4341.89	20620.7	-4826.77		-15.4395	-6.4373
-3.66811	4342.98	20633.9	-4833.1		-15.4359	-9.24858
-3.66796	4345.59	20653.4	-4839.19		-15.4322	-7.49331
-3.66781	4350.1	20654.5	-4842.45		-15.4286	-3.91143
-3.66765	4355.77	20639.1	-4842.72		-15.4249	-0.32955
-3.6675	4361.66	20626.8	-4841.86		-15.4213	-0.08695
-3.66735	4366.11	20628.1	-4841.92		-15.4176	0.15565
-3.6672	4367.91	20637.1	-4843.14		-15.414	4.33689
-3.66704	4367.73	20648.2	-4844.21		-15.4104	3.95159
-3.66689	4368.35	20662.5	-4844.68		-15.4067	-0.69344
-3.66674	4369.32	20677.2	-4846.53		-15.4031	-5.33847
-3.66658	4367.47	20682.6	-4852.2		-15.3994	-3.87575
-3.66643	4363.27	20673.8	-4861.64		-15.3958	-2.41303
-3.66628	4360.3	20658	-4871.55		-15.3921	-0.80761
-3.66613	4359.68	20647.4	-4878.51		-15.3885	0.79782
-3.66597	4356.77	20645.1	-4881.37		-15.3848	-0.33668
-3.66582	4350.49	20645.5	-4881.47		-15.3812	-1.47118
-3.66567	4345.47	20645.2	-4880.45		-15.3775	-4.12549
-3.66552	4343.87	20644.9	-4878.82		-15.3739	-6.77979
-3.66536	4340.2	20645.2	-4877.2		-15.3703	-3.04093
-3.66521	4330.95	20642.4	-4877.54		-15.3666	0.69792
-3.66506	4323.1	20635	-4882.34		-15.363	-0.35809
-3.6649	4324.77	20632.2	-4890.68		-15.3593	-1.4141
-3.66475	4331.62	20647.1	-4897.2		-15.3557	-2.29887
-3.6646	4332.42	20678.9	-4897.88		-15.352	-3.18364
-3.66445	4325.72	20706.8	-4895.21		-15.3484	-2.81261
-3.66429	4321.05	20711.4	-4894.7		-15.3447	0.29835
-3.66414	4323.32	20700.9	-4897.27		-15.3411	4.43678
-3.66399	4325.64	20698.5	-4898.17		-15.3374	4.00867
-3.66383	4321.89	20710.2	-4895.49		-15.3338	2.78141
-3.66368	4316.41	20719.4	-4894.11		-15.3302	1.55415
-3.66353	4316.16	20716.2	-4898.9		-15.3265	2.78141
-3.66338	4322.89	20713.4	-4907.77		-15.3229	4.00867
-3.66322	4333.34	20723	-4915.47		-15.3192	5.42144
-3.66307	4344.33	20731.3	-4921.37		-15.3156	6.83422
-3.66292	4349.34	20722.4	-4929.22		-15.3119	3.96586
-3.66277	4341.66	20707.1	-4939.41		-15.3083	1.0975
-3.66261	4323.95	20711.8	-4946.86		-15.3046	-0.91464
-3.66246	4309.37	20735.9	-4947.62		-15.301	1.63977
-3.66231	4307.48	20753.4	-4943.7		-15.2973	1.45426
-3.66215	4312.45	20752.6	-4940.9		-15.2937	-3.2978
-3.662	4315.34	20754.2	-4942.86		-15.2901	-2.79834
-3.66185	4316.04	20777.1	-4948.93		-15.2864	-2.29887
-3.6617	4320.18	20809.1	-4954.94		-15.2828	-2.08481
-3.66154	4325.8	20826.4	-4956.28		-15.2791	-1.87076
-3.66139	4326.49	20821.2	-4951.94		-15.2755	-0.11549
-3.66124	4321.83	20803.2	-4946.31		-15.2718	1.63977
-3.66108	4317.44	20780.7	-4944.55		-15.2682	3.39504
-3.66093	4313.16	20760.4	-4946.93		-15.2645	5.1503
-3.66078	4303.46	20753.7	-4949.86		-15.2609	3.08109
-3.66063	4289.6	20762.2	-4952.17		-15.2572	1.01187
-3.66047	4281.3	20770.9	-4956.39		-15.2536	-1.05734
-3.66032	4283.76	20767.6	-4963.59		-15.25	-3.12656
-3.66017	4290.36	20763.8	-4969.94		-15.2463	-3.39769
-3.66002	4292.52	20777.8	-4971.07		-15.2427	-3.66883
-3.65986	4288.41	20801.8	-4967.72		-15.239	-2.57001
-3.65971	4279.99	20811.2	-4964.31		-15.2354	-1.47118
-3.65956	4270.21	20798.1	-4963.52		-15.2317	-1.42124
-3.6594	4263.36	20780.1	-4965.26		-15.2281	-1.37129
-3.65925	4264.79	20771.1	-4968.99		-15.2244	-5.88789
-3.6591	4274.72	20764.8	-4974.9		-15.2208	-10.4045
-3.65895	4286.47	20753.7	-4982.96		-15.2172	-6.95817
-3.65879	4296.13	20746.8	-4991.68		-15.2135	-3.51186
-3.65864	4306.78	20754.6	-4998.72		-15.2099	-2.80547
-3.65849	4320.63	20770.1	-5002.92		-15.2062	-2.09908
-3.65833	4332.57	20778.4	-5005.43		-15.2026	-4.047
-3.65818	4334.43	20776.4	-5008.64		-15.1989	-5.99492
-3.65803	4325.04	20772.1	-5013.76		-15.1953	-7.94283
-3.65788	4309.95	20771.4	-5019.07		-15.1916	-9.89075
-3.65772	4296.49	20773.9	-5021.33		-15.188	-10.4687
-3.65757	4289.28	20781.1	-5019.86		-15.1843	-11.0467
-3.65742	4289.8	20794.5	-5017.2		-15.1807	-10.2546
-3.65726	4294.39	20811.4	-5016.16		-15.1771	-9.46263
-3.65711	4298.74	20825.5	-5017.58		-15.1734	-8.453
-3.65696	4301.51	20830.9	-5020.74		-15.1698	-7.44337
-3.65681	4305.56	20823.8	-5024.54		-15.1661	-7.80369
-3.65665	4311.19	20803.4	-5027.58		-15.1625	-8.16402
-3.6565	4316.38	20778.1	-5028.71		-15.1588	-9.78015
-3.65635	4323.17	20765.1	-5028.03		-15.1552	-11.3963
-3.6562	4335.96	20774	-5026.43		-15.1515	-11.6424
-3.65604	4351.32	20794.9	-5025.12		-15.1479	-11.8886
-3.65589	4356.9	20809.2	-5025.78		-15.1442	-9.80869
-3.65574	4345.38	20809.1	-5031.01		-15.1406	-7.72877
-3.65558	4325.5	20804.4	-5041.13		-15.137	-7.01882
-3.65543	4312	20808.3	-5051.7		-15.1333	-6.30886
-3.65528	4307.81	20827.1	-5056.89		-15.1297	-6.22681
-3.65513	4305.86	20856.8	-5055.67		-15.126	-6.14475
-3.65497	4302.33	20886.9	-5053.33		-15.1224	0.33046
-3.65482	4298.26	20905.1	-5054.75		-15.1187	6.80567
-3.65467	4293.17	20905.6	-5058.68		-15.1151	10.0986
-3.65451	4283.71	20895.4	-5060.87		-15.1114	13.3915
-3.65436	4271.87	20885.9	-5059.33		-15.1078	12.1178
-3.65421	4265.76	20882	-5055.86		-15.1041	10.8442
-3.65406	4268.32	20880.4	-5054.05		-15.1005	8.05791
-3.6539	4275.07	20878.6	-5056.55		-15.0969	5.2716
-3.65375	4281.52	20876.4	-5063.64		-15.0932	5.22522
-3.6536	4288.77	20871.3	-5072.32		-15.0896	5.17884
-3.65345	4296.82	20862.9	-5078.64		-15.0859	3.67688
-3.65329	4299.16	20859.1	-5081.62		-15.0823	2.17492
-3.65314	4290.84	20871.5	-5083.65		-15.0786	-0.69701
-3.65299	4276.52	20898	-5086.07		-15.075	-3.56894
-3.65283	4267.78	20920.1	-5087.35		-15.0713	-4.18614
-3.65268	4270.97	20923.7	-5086.9		-15.0677	-4.80333
-3.65253	4281.68	20913.1	-5087.13		-15.0641	-3.02309
-3.65238	4288.97	20902.7	-5090.4		-15.0604	-1.24286
-3.65222	4286.11	20896.9	-5095.08		-15.0568	0.91377
-3.65207	4276.08	20893.1	-5098.85		-15.0531	-2.40947
-3.65192	4269.5	20894.2	-5102.57		-15.0495	-6.07519
-3.65176	4274.16	20906.6	-5108.11		-15.0458	-4.26106
-3.65161	4285.81	20926.8	-5114.38		-15.0422	-1.84757
-3.65146	4293.2	20941.1	-5118.27		-15.0385	-4.91393
-3.65131	4290.64	20942.3	-5119.49		-15.0349	-7.6378
-3.65115	4284.31	20934.9	-5120.44		-15.0312	-4.88182
-3.651	4284.22	20923.5	-5122.47		-15.0276	-3.82402
-3.65085	4291.67	20904.6	-5124.59		-15.024	-2.76623
-3.6507	4298.6	20879.1	-5126.83		-15.0203	0.00402
-3.65054	4298.29	20861.9	-5130.39		-15.0167	2.77427
-3.65039	4293.32	20869.8	-5134.82		-15.013	3.91769
-3.65024	4292.18	20899.5	-5137.3		-15.0094	5.06111
-3.65008	4297.86	20931.1	-5136.6		-15.0057	5.0629
-3.64993	4304.37	20949.1	-5135.09		-15.0021	-0.41517
-3.64978	4303.8	20951.9	-5135.88		-14.9984	-4.52327
-3.64963	4296.17	20942.6	-5139.58		-14.9948	-3.15153
-3.64947	4288.46	20924.1	-5144.06		-14.9911	-5.20469
-3.64932	4284.95	20904.6	-5146.74		-14.9875	-7.25785
-3.64917	4282.29	20895.8	-5146.95		-14.9839	-7.08482
-3.64901	4276.16	20901.9	-5146.36		-14.9802	-6.91179
-3.64886	4266.68	20914.8	-5147.69		-14.9766	-8.10872
-3.64871	4255.99	20924.8	-5151.84		-14.9729	-9.30566
-3.64856	4243.47	20933	-5157.09		-14.9693	-8.65457
-3.6484	4229.56	20945.2	-5161.4		-14.9656	-8.00348
-3.64825	4218.96	20961.3	-5164.78		-14.962	-8.72235
-3.6481	4216.55	20975.6	-5167.34		-14.9583	-9.44123
-3.64794	4219.91	20982.6	-5167.45		-14.9547	-7.6485
-3.64779	4221.67	20980.4	-5164.11		-14.951	-5.85578
-3.64764	4220.06	20969.4	-5159.93		-14.9474	-6.80298
-3.64749	4219.74	20955.7	-5159.3		-14.9438	-7.75018
-3.64733	4224.82	20948.6	-5162.78		-14.9401	-7.79477
-3.64718	4232.81	20949.7	-5166.52		-14.9365	-7.83937
-3.64703	4240.09	20948.6	-5167.77		-14.9328	-3.31742
-3.64688	4246.41	20936.2	-5168.28		-14.9292	1.20452
-3.64672	4251.38	20918.6	-5170.92		-14.9255	1.35972
-3.64657	4252.54	20911.6	-5176.1		-14.9219	1.51491
-3.64642	4248.97	20922.6	-5181.94		-14.9182	0.30014
-3.64626	4244.09	20945.2	-5186.67		-14.9146	-0.91464
-3.64611	4242.09	20969	-5189.19		-14.9109	-1.39448
-3.64596	4241.69	20985.2	-5188.9		-14.9073	-1.87432
-3.64581	4240.54	20988.9	-5187.28		-14.9037	-2.35417
-3.64565	4241.91	20984.2	-5187.48		-14.9	-2.83401
-3.6455	4250.68	20986.2	-5191.39		-14.8964	-1.11621
-3.64535	4263.58	21006.1	-5197.43		-14.8927	0.6016
-3.64519	4269.22	21034.1	-5202.58		-14.8891	-0.42052
-3.64504	4260.47	21049.2	-5205.39		-14.8854	-1.44264
-3.64489	4243.82	21044.8	-5206.08		-14.8818	-2.37201
-3.64474	4232	21035.6	-5205.07		-14.8781	-3.30137
-3.64458	4230.73	21034.1	-5203.58		-14.8745	-1.49081
-3.64443	4235.89	21036.9	-5203.83		-14.8709	0.31976
-3.64428	4242.84	21035.5	-5207.6		-14.8672	-1.83686
-3.64413	4251.94	21033.1	-5213.6		-14.8636	-3.99348
-3.64397	4263.69	21036.7	-5218.71		-14.8599	-4.78014
-3.64382	4273.61	21042.1	-5221.46		-14.8563	-5.5668
-3.64367	4275.15	21039.4	-5223.18		-14.8526	-5.78264
-3.64351	4268.47	21027.2	-5225.5		-14.849	-5.99848
-3.64336	4258.93	21015.4	-5228.75		-14.8453	-6.21432
-3.64321	4251.35	21010.8	-5232.61		-14.8417	-6.43016
-3.64306	4246.39	21011	-5237.07		-14.838	-5.56145
-3.6429	4243.82	21010	-5242.12		-14.8344	-4.69274
-3.64275	4244.96	21004.8	-5246.55		-14.8308	-3.82402
-3.6426	4248.61	20996.2	-5249.41		-14.8271	-2.95531
-3.64244	4252.47	20987.3	-5250.84		-14.8235	-4.48626
-3.64229	4254.95	20983	-5251.86		-14.8198	-6.01721
-3.64214	4255.97	20986.8	-5252.55		-14.8162	-4.52283
-3.64199	4253.09	20998.1	-5252.4		-14.8125	-3.02845
-3.64183	4243.64	21011.8	-5252.44		-14.8089	-5.10167
-3.64168	4232.57	21021.5	-5254.84		-14.8052	-9.91483
-3.64153	4229.48	21025.2	-5259.51		-14.8016	-12.5589
-3.64137	4236.48	21025.5	-5263.24		-14.7979	-10.6364
-3.64122	4243.14	21028.2	-5263.44		-14.7943	-7.42954
-3.64107	4240.12	21035.1	-5261.88		-14.7907	-4.2227
-3.64092	4230.79	21040.9	-5263.14		-14.787	-2.10042
-3.64076	4226.19	21044.1	-5268.39		-14.7834	0.02186
-3.64061	4228.42	21052.4	-5274.57		-14.7797	-2.25115
-3.64046	4229.62	21071	-5278.54		-14.7761	-4.52417
-3.64031	4225.5	21090.9	-5280.58		-14.7724	-1.77398
-3.64015	4220.2	21098.4	-5282.63		-14.7688	0.9762
-3.64	4219.04	21095.4	-5285		-14.7651	-2.60256
-3.63985	4220.42	21096.9	-5287.46		-14.7615	-6.18132
-3.63969	4218.6	21105.2	-5290.51		-14.7578	-8.39012
-3.63954	4211.53	21105.3	-5293.52		-14.7542	-10.5989
-3.63939	4201.93	21089.6	-5294.56		-14.7506	-9.868
-3.63924	4194.4	21071.3	-5292.81		-14.7469	-9.13709
-3.63908	4192.49	21063.9	-5290.74		-14.7433	-9.77614
-3.63893	4196.6	21059.9	-5291.78		-14.7396	-10.4152
-3.63878	4204.17	21048.9	-5296.32		-14.736	-8.49982
-3.63862	4211.25	21040.9	-5301.44		-14.7323	-6.58446
-3.63847	4214.31	21051.2	-5304.47		-14.7287	-4.6691
-3.63832	4212.15	21072.2	-5304.26		-14.725	-2.75374
-3.63817	4207.44	21082.3	-5301.1		-14.7214	-0.06777
-3.63801	4208.41	21080.6	-5297.49		-14.7177	2.61819
-3.63786	4222.01	21087.6	-5296.43		-14.7141	2.10758
-3.63771	4242.78	21110.6	-5298.33		-14.7105	1.59696
-3.63756	4256.07	21130.1	-5300.15		-14.7068	-0.91642
-3.6374	4254.75	21129.8	-5299.81		-14.7032	-3.4298
-3.63725	4248.71	21120.6	-5299.89		-14.6995	-4.57322
-3.6371	4249.59	21120.7	-5304.24		-14.6959	-5.71664
-3.63694	4252.65	21127.9	-5311.69		-14.6922	-3.40661
-3.63679	4245.1	21128.8	-5318.09		-14.6886	-1.09658
-3.63664	4226.84	21122.2	-5321.94		-14.6849	-1.98314
-3.63649	4210.6	21120.2	-5325.56		-14.6813	-2.86969
-3.63633	4203.68	21127.1	-5330.28		-14.6777	-3.4851
-3.63618	4201.33	21136	-5334.52		-14.674	-4.10051
-3.63603	4199.56	21139.6	-5337.3		-14.6704	-4.71593
-3.63587	4203.1	21140.3	-5339.44		-14.6667	-5.33134
-3.63572	4213.02	21141.1	-5341.39		-14.6631	-5.29031
-3.63557	4219	21142.1	-5342.45		-14.6594	-5.24928
-3.63542	4213.65	21140	-5343.24		-14.6558	-3.83829
-3.63526	4202.81	21132.9	-5346.01		-14.6521	-2.4273
-3.63511	4196.88	21119.9	-5350.6		-14.6485	-0.9521
-3.63496	4195.55	21104.5	-5353.97		-14.6448	0.52311
-3.63481	4191.6	21094.4	-5354.15		-14.6412	0.62836
-3.63465	4183.83	21095.2	-5352.97		-14.6376	0.7336
-3.6345	4176.89	21103.7	-5353.02		-14.6339	-0.78799
-3.63435	4173.5	21111.2	-5354.46		-14.6303	-2.30957
-3.63419	4171.81	21113.5	-5356.11		-14.6266	-3.83116
-3.63404	4170.24	21111.8	-5357.15		-14.623	-5.35274
-3.63389	4168.73	21108.1	-5357.4		-14.6193	-5.88967
-3.63374	4167.53	21102.8	-5357.4		-14.6157	-6.4266
-3.63358	4170.19	21097.5	-5358.59		-14.612	-4.68025
-3.63343	4182.79	21095.8	-5361.19		-14.6084	-2.9339
-3.63328	4203.43	21101.3	-5362.16		-14.6047	-2.30065
-3.63312	4218.55	21115.2	-5358.82		-14.6011	-1.6674
-3.63297	4216.97	21130.7	-5354.24		-14.5975	-3.31742
-3.63282	4205.42	21136.2	-5355.59		-14.5938	-4.96744
-3.63267	4200.24	21126.2	-5364.38		-14.5902	-5.9695
-3.63251	4204.3	21111.5	-5374.85		-14.5865	-6.97155
-3.63236	4205.72	21112.9	-5381.36		-14.5829	-5.69033
-3.63221	4196.68	21136.1	-5385.53		-14.5792	-4.40911
-3.63205	4184.16	21162.6	-5391.38		-14.5756	-3.67017
-3.6319	4179.64	21171	-5398.63		-14.5719	-2.93123
-3.63175	4185.2	21164.4	-5403.78		-14.5683	-4.0189
-3.6316	4195.9	21163	-5404.75		-14.5646	-2.36665
-3.63144	4208.63	21176.8	-5401.36		-14.561	-1.84177
-3.63129	4221.41	21195.2	-5393.91		-14.5574	-5.88343
-3.63114	4230.15	21203.6	-5385.91		-14.5537	-6.4431
-3.63099	4231.41	21198.6	-5384.43		-14.5501	-4.26284
-3.63083	4225.72	21188.2	-5392.71		-14.5464	-3.59525
-3.63068	4217.22	21182.5	-5404.82		-14.5428	-2.92766
-3.63053	4209.94	21189.2	-5412.7		-14.5391	-5.28541
-3.63037	4208.19	21209.2	-5415.74		-14.5355	-7.64315
-3.63022	4215.01	21232.5	-5419.04		-14.5318	-7.57849
-3.63007	4227.66	21244.5	-5424.21		-14.5282	-7.51383
-3.62992	4237.32	21243.9	-5427.83		-14.5245	-5.16589
-3.62976	4237.61	21243.6	-5428.46		-14.5209	-2.81796
-3.62961	4230.58	21251.3	-5429.38		-14.5173	0.50037
-3.62946	4223.66	21257.3	-5432.75		-14.5136	3.81869
-3.6293	4219.71	21250.8	-5436.23		-14.51	2.39923
-3.62915	4215.79	21236.8	-5436.95		-14.5063	0.97977
-3.629	4209.98	21229.4	-5434.94		-14.5027	-1.49571
-3.62885	4203.69	21232.1	-5431.94		-14.499	0.59536
-3.62869	4198.3	21234.2	-5429.65		-14.4954	4.85553
-3.62854	4192.87	21230.7	-5429.9		-14.4917	6.37578
-3.62839	4186.34	21226.8	-5433.18		-14.4881	6.66877
-3.62824	4178.83	21226.5	-5436.13		-14.4845	6.96176
-3.62808	4171.33	21225.9	-5434.51		-14.4808	7.0835
-3.62793	4164.69	21223.4	-5430.01		-14.4772	7.20525
-3.62778	4161.53	21224.4	-5429.61		-14.4735	10.2663
-3.62762	4165.53	21230.4	-5436.2		-14.4699	13.3273
-3.62747	4176.67	21231.3	-5444.72		-14.4662	10.4518
-3.62732	4189.34	21222	-5449.53		-14.4626	7.57628
-3.62717	4196.95	21215.2	-5451.63		-14.4589	4.67224
-3.62701	4198.68	21224.9	-5455.1		-14.4553	1.76821
-3.62686	4197.49	21244.4	-5460.25		-14.4516	2.06075
-3.62671	4194.88	21250.1	-5464.5		-14.448	2.3533
-3.62655	4189.64	21236.1	-5467.72		-14.4444	1.11177
-3.6264	4181.82	21223.8	-5471.47		-14.4407	-0.12976
-3.62625	4174.44	21234.2	-5474.5		-14.4371	0.91198
-3.6261	4169.12	21261.2	-5473.49		-14.4334	1.95372
-3.62594	4164.17	21278.4	-5469.24		-14.4298	3.28087
-3.62579	4159.91	21273.9	-5467.02		-14.4261	4.60803
-3.62564	4161.21	21257.9	-5470.03		-14.4225	7.30514
-3.62548	4170.57	21245.9	-5474.86		-14.4188	10.0023
-3.62533	4180.67	21242.1	-5476.24		-14.4152	7.30157
-3.62518	4182.66	21244.2	-5473.62		-14.4115	4.60089
-3.62503	4177.63	21251.2	-5471.52		-14.4079	5.09679
-3.62487	4175.62	21262.6	-5473.67		-14.4043	5.59269
-3.62472	4180.79	21274.2	-5479.26		-14.4006	5.34652
-3.62457	4186.16	21281.5	-5484.57		-14.397	5.10036
-3.62442	4185.29	21286.8	-5487.44		-14.3933	3.48423
-3.62426	4180.91	21296	-5488.21		-14.3897	1.8681
-3.62411	4179.63	21310.2	-5488.14		-14.386	-1.83865
-3.62396	4181.93	21323.8	-5487.96		-14.3824	-5.5454
-3.6238	4184.09	21328.2	-5488.34		-14.3787	-6.05556
-3.62365	4185.77	21319.6	-5490.17		-14.3751	-6.56573
-3.6235	4189.47	21301.9	-5493.53		-14.3714	-3.42267
-3.62335	4196.76	21287.1	-5496.74		-14.3678	-0.2796
-3.62319	4207.04	21286.1	-5498.05		-14.3642	-1.53183
-3.62304	4217.24	21297.8	-5498.16		-14.3605	-2.78406
-3.62289	4220.72	21309	-5499		-14.3569	-2.40233
-3.62273	4208.99	21308.9	-5501.32		-14.3532	-6.58714
-3.62258	4183.71	21301.9	-5503.88		-14.3496	-8.48868
-3.62243	4159.02	21301.2	-5505.87		-14.3459	-5.82367
-3.62228	4149.08	21311.8	-5507.94		-14.3423	-4.58571
-3.62212	4152.88	21324.5	-5510.88		-14.3386	-3.34775
-3.62197	4159.3	21326.2	-5513.88		-14.335	-4.10765
-3.62182	4161.9	21314.3	-5515.96		-14.3314	-4.86755
-3.62167	4161.77	21296.8	-5517.47		-14.3277	-5.63459
-3.62151	4159.17	21284.9	-5519.16		-14.3241	-6.40162
-3.62136	4153.01	21283.4	-5521.78		-14.3204	-3.97208
-3.62121	4148.74	21289.2	-5526.07		-14.3168	-1.54254
-3.62105	4153.82	21295.6	-5532.33		-14.3131	-1.1394
-3.6209	4166.7	21298.5	-5538.85		-14.3095	-0.73626
-3.62075	4176.58	21299.4	-5541.93		-14.3058	-0.33312
-3.6206	4179.55	21303.9	-5539.87		-14.3022	0.07002
-3.62044	4181.93	21313.8	-5535.72		-14.2985	0.08786
-3.62029	4185.26	21324.8	-5534.65		-14.2949	0.1057
-3.62014	4180.08	21331.4	-5537.7		-14.2913	1.60766
-3.61998	4160.93	21331.2	-5541.02		-14.2876	-1.45691
-3.61983	4139.6	21325.1	-5541.45		-14.284	-3.26569
-3.61968	4131.2	21316.1	-5540.73		-14.2803	-0.50793
-3.61953	4135.07	21310.9	-5543.06		-14.2767	-0.60425
-3.61937	4139.84	21316.5	-5548.88		-14.273	-0.70058
-3.61922	4144.1	21332.2	-5553.92		-14.2694	-1.86005
-3.61907	4156.35	21347.5	-5554.34		-14.2657	-3.01953
-3.61892	4176.48	21350.5	-5551.7		-14.2621	-5.54896
-3.61876	4190.99	21341.9	-5551.03		-14.2584	-8.0784
-3.61861	4190.4	21332.4	-5555.43		-14.2548	-8.15332
-3.61846	4180.25	21328.9	-5562.92		-14.2512	-8.22824
-3.6183	4170.37	21324.6	-5569.09		-14.2475	-8.30316
-3.61815	4160.36	21311.9	-5571.48		-14.2439	-8.37808
-3.618	4146.59	21295.8	-5570.9		-14.2402	-8.59927
-3.61785	4133.77	21289.6	-5570.11		-14.2366	-8.82046
-3.61769	4131.55	21298.5	-5570.72		-14.2329	-5.84508
-3.61754	4138.43	21312.4	-5572.7		-14.2293	-2.86969
-3.61739	4141.98	21320.8	-5574.53		-14.2256	-0.95031
-3.61723	4135.69	21326.2	-5575.19		-14.222	0.96906
-3.61708	4128.27	21339	-5574.96		-14.2183	0.60517
-3.61693	4131.7	21359.5	-5574.26		-14.2147	0.24127
-3.61678	4146.2	21378	-5573.04		-14.2111	-0.06554
-3.61662	4159.65	21386.4	-5570.81		-14.2074	-0.37236
-3.61647	4162.38	21385.3	-5568.3		-14.2038	-3.87575
-3.61632	4155.18	21381.2	-5566.9		-14.2001	-7.37915
-3.61616	4144.56	21381.6	-5567.87		-14.1965	-6.51579
-3.61601	4134.83	21393.2	-5572.02		-14.1928	-5.65242
-3.61586	4127	21415.9	-5580.07		-14.1892	-6.61568
-3.61571	4122.25	21437.4	-5590.84		-14.1855	-4.83901
-3.61555	4122.41	21441	-5599.69		-14.1819	-4.22538
-3.6154	4126.97	21426.1	-5602.06		-14.1782	-8.17829
-3.61525	4132.15	21409.8	-5599.01		-14.1746	-9.84793
-3.6151	4135.57	21408.4	-5597.39		-14.171	-6.95103
-3.61494	4138.05	21416.8	-5601.7		-14.1673	-4.76766
-3.61479	4141.59	21419.5	-5608.79		-14.1637	-5.3242
-3.61464	4145.93	21412	-5612.6		-14.16	-2.68417
-3.61448	4149	21402.7	-5612.11		-14.1564	-0.04414
-3.61433	4151.84	21399.4	-5610.98		-14.1527	2.89557
-3.61418	4154.89	21400.9	-5611.16		-14.1491	5.83528
-3.61403	4157.06	21403.3	-5611.36		-14.1454	5.57842
-3.61387	4156.76	21404.2	-5610.78		-14.1418	5.32155
-3.61372	4155.82	21400.8	-5611.34		-14.1382	3.46639
-3.61357	4158.14	21392.2	-5614.32		-14.1345	1.61123
-3.61341	4163	21383.4	-5618.32		-14.1309	1.12604
-3.61326	4164.56	21383.8	-5621.34		-14.1272	0.64084
-3.61311	4160.45	21393	-5622		-14.1236	0.27695
-3.61296	4154.24	21400.7	-5620.1		-14.1199	-0.08695
-3.6128	4150.04	21402.9	-5616.89		-14.1163	1.83242
-3.61265	4145.58	21406.7	-5615.7		-14.1126	3.7518
-3.6125	4137.92	21417.4	-5618.45		-14.109	3.30228
-3.61235	4131.3	21426.6	-5621.84		-14.1053	2.85276
-3.61219	4132.39	21422.9	-5621.14		-14.1017	2.40324
-3.61204	4140.48	21410.1	-5617.53		-14.0981	1.95372
-3.61189	4148.82	21403	-5617.89		-14.0944	1.2188
-3.61173	4154.14	21408.1	-5625.02		-14.0908	0.48387
-3.61158	4159.11	21417.8	-5633.51		-14.0871	1.1189
-3.61143	4163.34	21422.3	-5637.04		-14.0835	1.75394
-3.61128	4160.01	21425.6	-5636.25		-14.0798	-3.00526
-3.61112	4147.77	21437.9	-5635.46		-14.0762	-7.76445
-3.61097	4134.49	21460.4	-5636.25		-14.0725	-8.41376
-3.61082	4127.78	21482.4	-5637.67		-14.0689	-9.06306
-3.61066	4125.61	21491.8	-5640.11		-14.0652	-8.34954
-3.61051	4123.2	21490.6	-5645.34		-14.0616	-7.63602
-3.61036	4121.51	21491.8	-5651.76		-14.058	-5.55253
-3.61021	4122.37	21503	-5655.03		-14.0543	-3.46905
-3.61005	4120.25	21517.9	-5653.81		-14.0507	-0.44371
-3.6099	4110.24	21525.8	-5651.83		-14.047	2.58162
-3.60975	4098.59	21527.8	-5653.48		-14.0434	2.41038
-3.60959	4096.94	21530.1	-5659.1		-14.0397	2.23913
-3.60944	4106.73	21529.4	-5664.85		-14.0361	0.58376
-3.60929	4118.23	21514.4	-5666.55		-14.0324	-1.07161
-3.60914	4126.33	21486	-5663.79		-14.0288	-2.89823
-3.60898	4135.47	21459.2	-5660.56		-14.0251	-4.72484
-3.60883	4147.46	21443.8	-5661.49		-14.0215	-2.98385
-3.60868	4154.69	21433.3	-5666.21		-14.0179	-3.98278
-3.60853	4150.21	21422.1	-5669.28		-14.0142	-7.37915
-3.60837	4137.32	21418.2	-5667.66		-14.0106	-6.20897
-3.60822	4125.39	21428.6	-5664.86		-14.0069	-3.37986
-3.60807	4119.76	21442.9	-5665.98		-14.0033	-0.55074
-3.60791	4121.79	21447.6	-5670.28		-13.9996	1.19382
-3.60776	4130.23	21447.2	-5673.39		-13.996	2.93838
-3.60761	4139.06	21452.8	-5674.16		-13.9923	1.88594
-3.60746	4139.47	21460.6	-5675.92		-13.9887	0.83349
-3.6073	4128.91	21459.7	-5680.1		-13.985	1.15101
-3.60715	4114.43	21458.8	-5683.89		-13.9814	1.46853
-3.607	4103.37	21477.2	-5684.43		-13.9778	2.92768
-3.60684	4094.3	21510.6	-5682.76		-13.9741	4.38683
-3.60669	4084.18	21530.8	-5681.77		-13.9705	7.33011
-3.60654	4075.85	21526.2	-5682.83		-13.9668	5.70685
-3.60639	4073.07	21516.9	-5685.92		-13.9632	2.57092
-3.60623	4073.98	21519.1	-5690.49		-13.9595	4.00153
-3.60608	4075.53	21517.9	-5695.86		-13.9559	5.77463
-3.60593	4080.81	21495.5	-5700.51		-13.9522	7.54774
-3.60578	4092.33	21464.9	-5704.44		-13.9486	6.58805
-3.60562	4103.94	21450.9	-5708.19		-13.945	5.62836
-3.60547	4106.05	21455.1	-5710.96		-13.9413	4.66868
-3.60532	4099.11	21460.6	-5711.46		-13.9377	3.70899
-3.60516	4092.26	21460.4	-5710.54		-13.934	2.29265
-3.60501	4092.39	21460.1	-5710.76		-13.9304	0.87631
-3.60486	4098.72	21459.9	-5712.39		-13.9267	-0.54004
-3.60471	4109.02	21456.8	-5712.32		-13.9231	-1.95638
-3.60455	4120.86	21462.4	-5709.41		-13.9194	-4.40733
-3.6044	4129.41	21491.7	-5707.24		-13.9158	-6.85828
-3.60425	4130.36	21532.5	-5709.45		-13.9121	-7.02595
-3.60409	4125.99	21551	-5714.19		-13.9085	-7.19363
-3.60394	4122.21	21535.6	-5716.81		-13.9049	-8.8169
-3.60379	4120.69	21512.1	-5716.57		-13.9012	-10.4402
-3.60364	4118.64	21506.7	-5716.9		-13.8976	-9.78015
-3.60348	4114.59	21516.6	-5719.93		-13.8939	-9.12014
-3.60333	4108.6	21524.1	-5723.88		-13.8903	-7.17401
-3.60318	4098.6	21523.6	-5726.45		-13.8866	-5.22788
-3.60303	4084.66	21517.6	-5728.19		-13.883	-5.56502
-3.60287	4074.26	21504.9	-5730.09		-13.8793	-5.90216
-3.60272	4074.38	21487.2	-5730.54		-13.8757	-5.01204
-3.60257	4081.75	21479	-5727.97		-13.872	-4.12192
-3.60241	4086.11	21493.2	-5724.49		-13.8684	-3.2318
-3.60226	4085.49	21520.9	-5725.17		-13.8648	-2.34168
-3.60211	4087.51	21541.8	-5731.72		-13.8611	-0.14582
-3.60196	4094.97	21549.4	-5739.57		-13.8575	2.05005
-3.6018	4101.26	21551.2	-5742.74		-13.8538	1.04933
-3.60165	4101.18	21549.7	-5740.77		-13.8502	0.04862
-3.6015	4097.17	21540.6	-5738.53		-13.8465	-0.15295
-3.60134	4092.32	21526.5	-5739.66		-13.8429	-0.35452
-3.60119	4085.85	21517.5	-5743.34		-13.8392	-0.55609
-3.60104	4081.18	21517.9	-5747.09		-13.8356	-0.75766
-3.60089	4086.49	21519.5	-5750.61		-13.8319	-1.60854
-3.60073	4100.14	21516.8	-5754.34		-13.8283	-2.45941
-3.60058	4107.99	21516	-5757.12		-13.8247	-1.02702
-3.60043	4102.14	21525.2	-5757.3		-13.821	0.40538
-3.60027	4094.04	21542.6	-5756.21		-13.8174	-1.04485
-3.60012	4098.95	21560.4	-5756.58		-13.8137	-2.49509
-3.59997	4113.09	21569.8	-5759.02		-13.8101	-3.94532
-3.59982	4120.15	21565.5	-5761.86		-13.8064	-5.39556
-3.59966	4115.61	21548.2	-5764.28		-13.8028	-3.42802
-3.59951	4109.14	21530.2	-5766.87		-13.7991	-1.46048
-3.59936	4107.1	21526.1	-5769.2		-13.7955	0.22165
-3.59921	4105.53	21537.6	-5769.58		-13.7918	1.90378
-3.59905	4101.5	21549.6	-5768.12		-13.7882	3.67153
-3.5989	4101.4	21549.7	-5767.26		-13.7846	0.87274
-3.59875	4109.23	21543	-5768.93		-13.7809	-2.26854
-3.59859	4119.24	21542.4	-5773.02		-13.7773	-2.6699
-3.59844	4124.26	21550	-5778.5		-13.7736	-2.88039
-3.59829	4125.34	21556.9	-5784.33		-13.77	-3.09088
-3.59814	4127.89	21558.1	-5788.37		-13.7663	-3.13012
-3.59798	4131.61	21557.6	-5789		-13.7627	-3.16937
-3.59783	4130.99	21559.2	-5787.88		-13.759	-5.12085
-3.59768	4126.66	21560.4	-5788.85		-13.7554	-7.07233
-3.59752	4125.08	21560.1	-5792.8		-13.7518	-6.74055
-3.59737	4128.97	21561.3	-5796.37		-13.7481	-6.40876
-3.59722	4131.74	21567.4	-5797.63		-13.7445	-3.07304
-3.59707	4126.35	21574.4	-5798.56		-13.7408	0.26268
-3.59691	4115.38	21574.6	-5800.52		-13.7372	0.40181
-3.59676	4108.41	21563.2	-5800.11		-13.7335	0.54095
-3.59661	4108.67	21543	-5794.6		-13.7299	2.33546
-3.59646	4107.64	21524.6	-5787.42		-13.7262	4.12997
-3.5963	4095.72	21520	-5784.56		-13.7226	4.55451
-3.59615	4076.99	21533.2	-5786.86		-13.7189	4.97906
-3.596	4067.22	21555.2	-5789.57		-13.7153	1.58626
-3.59584	4075.61	21572.4	-5789.52		-13.7117	-1.80654
-3.59569	4092.77	21579.6	-5788.28		-13.708	-3.82937
-3.59554	4101.82	21580.7	-5788.49		-13.7044	-5.85221
-3.59539	4097.45	21578.9	-5790.51		-13.7007	-3.9364
-3.59523	4090.87	21572.1	-5793.61		-13.6971	-2.0206
-3.59508	4093.75	21561.7	-5797.59		-13.6934	-0.10479
-3.59493	4102.67	21553.4	-5802.03		-13.6898	1.81102
-3.59477	4103.91	21550.6	-5805.51		-13.6861	2.18562
-3.59462	4088.49	21549.1	-5807.54		-13.6825	2.56022
-3.59447	4063.3	21548.5	-5810.18		-13.6788	2.93482
-3.59432	4044.22	21553.8	-5815.36		-13.6752	3.30942
-3.59416	4040.21	21565.6	-5822.27		-13.6716	1.14388
-3.59401	4047.6	21572.1	-5827.75		-13.6679	-1.02166
-3.59386	4056.06	21563.2	-5828.65		-13.6643	-1.36059
-3.59371	4061.04	21550.2	-5825.09		-13.6606	-4.43944
-3.59355	4064.79	21551.1	-5820.28		-13.657	-8.32813
-3.5934	4070.03	21567.2	-5818.63		-13.6533	-7.65029
-3.59325	4077.14	21582.6	-5821.04		-13.6497	-7.42909
-3.59309	4086.55	21587.4	-5824.55		-13.646	-7.2079
-3.59294	4098.36	21585.5	-5826.1		-13.6424	-4.73198
-3.59279	4108.46	21581.7	-5825.68		-13.6387	-2.25606
-3.59264	4108.25	21574.1	-5825.85		-13.6351	-2.06341
-3.59248	4095.1	21567	-5827.55		-13.6315	-1.87076
-3.59233	4076.94	21573.3	-5830.21		-13.6278	-1.79227
-3.59218	4063.93	21593.6	-5833.82		-13.6242	-1.71378
-3.59202	4058.41	21609.4	-5838.27		-13.6205	-3.00526
-3.59187	4056.53	21603.7	-5840.92		-13.6169	-4.29673
-3.59172	4056.27	21587.2	-5838.46		-13.6132	-4.01846
-3.59157	4060.37	21578.7	-5832.24		-13.6096	-3.74018
-3.59141	4069.34	21581.1	-5828.43		-13.6059	-3.00526
-3.59126	4080.36	21584.2	-5831.32		-13.6023	-5.01025
-3.59111	4090.82	21586.6	-5838.64		-13.5987	-7.60748
-3.59095	4100.38	21594.1	-5844.98		-13.595	-5.63815
-3.5908	4108.83	21603.8	-5847.85		-13.5914	-3.84008
-3.59065	4115.08	21603.4	-5848.78		-13.5877	-6.60854
-3.5905	4117.67	21592	-5850.49		-13.5841	-7.80726
-3.59034	4115.17	21581.3	-5853.76		-13.5804	-9.00598
-3.59019	4107.06	21576.9	-5857.27		-13.5768	-8.20683
-3.59004	4096.79	21574	-5859.34		-13.5731	-7.40769
-3.58989	4091.8	21572.2	-5859.84		-13.5695	-4.49652
-3.58973	4095.11	21580.2	-5860.9		-13.5658	-1.58535
-3.58958	4100.36	21595.8	-5863.88		-13.5622	-2.78406
-3.58943	4099.2	21603.2	-5866.14		-13.5586	-3.98278
-3.58927	4091.06	21594.9	-5864.2		-13.5549	-2.12762
-3.58912	4082.66	21584.2	-5858.76		-13.5513	-0.27247
-3.58897	4078.24	21587.1	-5854.89		-13.5476	1.58269
-3.58882	4077.95	21601.2	-5855.37		-13.544	3.43785
-3.58866	4083.41	21610.4	-5856.93		-13.5403	1.85205
-3.58851	4095.13	21608.9	-5855.37		-13.5367	0.26624
-3.58836	4105.26	21603.3	-5851.37		-13.533	-2.68952
-3.5882	4101.78	21598.9	-5849.7		-13.5294	-5.64529
-3.58805	4084.02	21596.8	-5852.84		-13.5257	-6.20362
-3.5879	4066.73	21597.1	-5859.36		-13.5221	-6.76195
-3.58775	4062.2	21601.6	-5866.36		-13.5185	-4.1237
-3.58759	4067.19	21611.1	-5872.14		-13.5148	-1.48545
-3.58744	4071.33	21623.6	-5876.03		-13.5112	-0.38841
-3.58729	4071.22	21635.2	-5878.72		-13.5075	0.70863
-3.58714	4069.73	21641.9	-5881.52		-13.5039	1.80567
-3.58698	4066.33	21641.6	-5884.83		-13.5002	2.90271
-3.58683	4057.48	21636.4	-5888		-13.4966	1.71648
-3.58668	4046.15	21631.9	-5891.34		-13.4929	0.53025
-3.58652	4038.99	21629.7	-5896.78		-13.4893	-0.65598
-3.58637	4038.54	21628.9	-5904.05		-13.4856	-1.84222
-3.58622	4040.02	21632.9	-5909.65		-13.482	2.87238
-3.58607	4040.69	21642.8	-5909.88		-13.4784	7.58698
-3.58591	4041.13	21649.5	-5905.68		-13.4747	5.45177
-3.58576	4038.93	21642.1	-5900.94		-13.4711	3.31655
-3.58561	4030.68	21625.1	-5898.2		-13.4674	-0.50258
-3.58545	4020.76	21618.4	-5897.01		-13.4638	-4.3217
-3.5853	4021.09	21630.3	-5896.31		-13.4601	-2.20433
-3.58515	4035.09	21645.6	-5895.51		-13.4565	-0.08695
-3.585	4050.64	21645.9	-5894.72		-13.4528	0.79603
-3.58484	4054.99	21636	-5895.49		-13.4492	1.67902
-3.58469	4052.02	21633.1	-5899.74		-13.4455	0.27873
-3.58454	4055.8	21642.4	-5906.53		-13.4419	-1.12156
-3.58438	4068.14	21654.6	-5911.39		-13.4383	0.9316
-3.58423	4077.11	21662.1	-5911.19		-13.4346	2.98476
-3.58408	4074.83	21663.6	-5909.09		-13.431	1.84134
-3.58393	4068.89	21657.7	-5910.49		-13.4273	0.69792
-3.58377	4070.58	21643.9	-5914.53		-13.4237	-0.29387
-3.58362	4078.98	21628.8	-5915.43		-13.42	-1.28567
-3.58347	4084.44	21621.2	-5910.94		-13.4164	-2.44871
-3.58332	4082.52	21622.9	-5905.59		-13.4127	-3.61175
-3.58316	4078.33	21630.6	-5903.94		-13.4091	-1.03594
-3.58301	4076.58	21645.7	-5905.11		-13.4055	-1.20005
-3.58286	4075.76	21668.4	-5905.86		-13.4018	-4.56074
-3.5827	4070.72	21688.7	-5906.51		-13.3982	-5.1815
-3.58255	4063.12	21691.7	-5908.91		-13.3945	-4.87468
-3.5824	4060.36	21675.5	-5913.4		-13.3909	-4.56787
-3.58225	4067.72	21653	-5918.48		-13.3872	-1.17864
-3.58209	4081.55	21634.9	-5922.79		-13.3836	-0.52933
-3.58194	4091.61	21625.4	-5924.71		-13.3799	0.66225
-3.58179	4092.17	21627.7	-5922.55		-13.3763	1.85383
-3.58163	4085.99	21642.9	-5917.22		-13.3726	2.70292
-3.58148	4080.82	21664.3	-5912.95		-13.369	3.55201
-3.58133	4079.99	21680.2	-5913.17		-13.3654	2.76
-3.58118	4080.62	21683.5	-5916.79		-13.3617	-0.77193
-3.58102	4080.61	21677.1	-5921.26		-13.3581	2.26054
-3.58087	4080.05	21666.4	-5926.52		-13.3544	5.29301
-3.58072	4078.43	21656.8	-5933.54		-13.3508	6.69865
-3.58057	4072.45	21656.2	-5940.16		-13.3471	8.10429
-3.58041	4062.16	21668.1	-5942.78		-13.3435	4.65797
-3.58026	4052.7	21685.9	-5941.53		-13.3398	1.21166
-3.58011	4049.17	21697.9	-5940.25		-13.3362	-0.52933
-3.57995	4050.25	21704.3	-5941.18		-13.3325	0.4696
-3.5798	4052.41	21710.6	-5943.25		-13.3289	3.92304
-3.57965	4055.51	21712.1	-5944.76		-13.3253	4.63657
-3.5795	4060.35	21698.9	-5946.14		-13.3216	0.26981
-3.57934	4063.59	21675.1	-5948.2		-13.318	-1.35702
-3.57919	4060.77	21657.2	-5950.25		-13.3143	-0.58642
-3.57904	4053.92	21652.5	-5951.33		-13.3107	0.18419
-3.57888	4049.03	21651.8	-5951.77		-13.307	0.7996
-3.57873	4047.45	21649.8	-5952.12		-13.3034	1.41501
-3.57858	4045.23	21653.9	-5952.44		-13.2997	-1.16615
-3.57843	4041.18	21663.9	-5952.8		-13.2961	-3.74732
-3.57827	4038.35	21663.5	-5953.48		-13.2924	-4.61603
-3.57812	4037.42	21645.3	-5954.34		-13.2888	-5.48475
-3.57797	4035.48	21628.9	-5954.79		-13.2852	-4.86933
-3.57782	4032.63	21635.8	-5955.09		-13.2815	-1.51399
-3.57766	4033.55	21659.8	-5956.08		-13.2779	-1.09837
-3.57751	4039.42	21677.2	-5957		-13.2742	-3.42267
-3.57736	4044.16	21679.8	-5956.08		-13.2706	-3.29245
-3.5772	4042.21	21676.7	-5953.34		-13.2669	-0.42231
-3.57705	4035.51	21674.9	-5951.61		-13.2633	1.3062
-3.5769	4030.27	21673.2	-5953.1		-13.2596	3.03471
-3.57675	4028.75	21675.5	-5956.85		-13.256	-0.8308
-3.57659	4031.49	21691.8	-5960.39		-13.2523	-4.6963
-3.57644	4037.44	21721.3	-5962.94		-13.2487	-3.89538
-3.57629	4042.94	21750.1	-5965.16		-13.2451	-0.35452
-3.57613	4042.19	21764.8	-5967.35		-13.2414	0.10392
-3.57598	4035.68	21763.1	-5969.4		-13.2378	0.56236
-3.57583	4030.46	21747.3	-5971.89		-13.2341	2.39076
-3.57568	4030.13	21722.1	-5975.16		-13.2305	1.47923
-3.57552	4028.03	21696.9	-5977.67		-13.2268	-2.62887
-3.57537	4018.14	21681.9	-5977.21		-13.2232	-3.99705
-3.57522	4007.57	21676.4	-5974.12		-13.2195	-2.91071
-3.57506	4008.87	21672.4	-5971.61		-13.2159	-1.82438
-3.57491	4023.61	21669.1	-5972.59		-13.2123	-2.22217
-3.57476	4039.99	21672.6	-5976.22		-13.2086	-5.35988
-3.57461	4048.15	21684	-5978.89		-13.205	-6.55681
-3.57445	4048.42	21693.4	-5978.5		-13.2013	-7.75375
-3.5743	4046.15	21693.2	-5976.38		-13.1977	-5.92535
-3.57415	4044.6	21687.6	-5975.88		-13.194	-4.09695
-3.574	4046.04	21681.8	-5978.07		-13.1904	-2.43087
-3.57384	4050.58	21673.6	-5980.51		-13.1867	-0.7648
-3.57369	4052.86	21662.4	-5980.62		-13.1831	-0.63993
-3.57354	4045.79	21655.9	-5979.13		-13.1794	-0.51506
-3.57338	4030.22	21660.9	-5978.88		-13.1758	0.15208
-3.57323	4016.85	21672.8	-5981.16		-13.1722	-1.9207
-3.57308	4015.32	21681.4	-5984.73		-13.1685	-3.99348
-3.57293	4022.41	21685.8	-5988.34		-13.1649	-3.32634
-3.57277	4028.1	21690.8	-5991.32		-13.1612	-0.57571
-3.57262	4026.68	21699.1	-5991.85		-13.1576	2.17492
-3.57247	4022.36	21708.5	-5987.85		-13.1539	3.72683
-3.57231	4021.44	21716.4	-5981.23		-13.1503	5.27874
-3.57216	4023.36	21721.8	-5978.36		-13.1466	3.77677
-3.57201	4022.28	21719.8	-5983.27		-13.143	2.27481
-3.57186	4012.91	21707.1	-5992.54		-13.1393	1.11533
-3.5717	4000.27	21690.7	-5999.05		-13.1357	4.5224
-3.57155	3995.89	21683.4	-6000.61		-13.1321	8.05791
-3.5714	4005.5	21690.3	-6000.06		-13.1284	7.02687
-3.57125	4022.21	21704.9	-5999.28		-13.1248	3.02757
-3.57109	4034.59	21716.7	-5996.95		-13.1211	1.76821
-3.57094	4038.04	21721.9	-5993.95		-13.1175	3.02044
-3.57079	4034.5	21723.2	-5993.9		-13.1138	1.53275
-3.57063	4024.89	21726.6	-5997.83		-13.1102	-0.69701
-3.57048	4009.89	21737.7	-6001.44		-13.1065	-2.92677
-3.57033	3997.24	21754.8	-6001.47		-13.1029	-4.12905
-3.57018	3996.79	21767.9	-6001.58		-13.0992	-8.07126
-3.57002	4007.58	21768.7	-6006.98		-13.0956	-9.55896
-3.56987	4018.6	21761.9	-6016.03		-13.092	-8.30673
-3.56972	4022.78	21762	-6021.97		-13.0883	-6.31243
-3.56956	4023.47	21771.8	-6021.7		-13.0847	-1.57821
-3.56941	4023.91	21778.5	-6018.81		-13.081	0.41608
-3.56926	4019.34	21772.5	-6017.79		-13.0774	2.41038
-3.56911	4008.37	21763.2	-6019.03		-13.0737	1.4828
-3.56895	4000.91	21764.5	-6020.91		-13.0701	0.55522
-3.5688	4006.76	21771.6	-6022.47		-13.0664	-2.48439
-3.56865	4019.3	21768.6	-6023.55		-13.0628	-5.52399
-3.56849	4024.89	21753.3	-6023.71		-13.0591	-7.02239
-3.56834	4022.14	21744.3	-6023.5		-13.0555	-5.78086
-3.56819	4022.34	21752.9	-6024.09		-13.0519	-4.53933
-3.56804	4030.04	21769.2	-6025.06		-13.0482	-6.03773
-3.56788	4035.09	21778.6	-6024.31		-13.0446	-6.0734
-3.56773	4028.71	21782.6	-6022.38		-13.0409	-6.10908
-3.56758	4017.4	21788.4	-6023.82		-13.0373	-6.316
-3.56743	4014.34	21787.4	-6032.11		-13.0336	-6.52292
-3.56727	4022.14	21765.1	-6044.48		-13.03	-5.47404
-3.56712	4031.88	21729.4	-6054.24		-13.0263	-4.42517
-3.56697	4035.04	21707.2	-6057.19		-13.0227	-5.48831
-3.56681	4032.91	21712	-6054.33		-13.0191	-6.55146
-3.56666	4030.85	21726.4	-6049.67		-13.0154	-8.47084
-3.56651	4030.55	21727.6	-6046.72		-13.0118	-7.65029
-3.56636	4027.36	21718.2	-6046.2		-13.0081	-2.09195
-3.5662	4016.9	21717.1	-6046.22		-13.0045	0.72647
-3.56605	4002.09	21730.4	-6044.61		-13.0008	0.91912
-3.5659	3991.62	21746.2	-6042.04		-12.9972	-3.45478
-3.56574	3990.06	21753.6	-6041.41		-12.9935	-7.14369
-3.56559	3991.57	21752.1	-6043.91		-12.9899	-2.61282
-3.56544	3989.06	21744.2	-6047.17		-12.9862	3.08109
-3.56529	3987.21	21734	-6048.79		-12.9826	4.20845
-3.56513	3995.81	21730.8	-6049.77		-12.979	6.13496
-3.56498	4012.07	21743.6	-6051.68		-12.9753	8.06147
-3.56483	4017.38	21766.7	-6052.56		-12.9717	10.0165
-3.56468	4001.5	21782.8	-6050.03		-12.968	11.9716
-3.56452	3979.88	21784.4	-6046.45		-12.9644	9.70257
-3.56437	3976.57	21784.2	-6047.01		-12.9607	4.69365
-3.56422	3994.42	21795.2	-6052.63		-12.9571	1.54166
-3.56406	4014.03	21812.1	-6058.34		-12.9534	1.12961
-3.56391	4021.09	21818.5	-6060.42		-12.9498	-0.99491
-3.56376	4021.51	21812.9	-6060.53		-12.9461	-3.11942
-3.56361	4025.03	21808.3	-6061.69		-12.9425	0.7782
-3.56345	4028.03	21813.4	-6063.65		-12.9389	4.67581
-3.5633	4022.29	21820.9	-6065.01		-12.9352	6.00475
-3.56315	4009.49	21821.8	-6067.81		-12.9316	4.59376
-3.56299	3999.59	21816.6	-6074.47		-12.9279	3.95337
-3.56284	3995.29	21810.1	-6082.44		-12.9243	3.31298
-3.56269	3991.26	21802.6	-6086.66		-12.9206	3.98548
-3.56254	3985.19	21790.1	-6085.28		-12.917	7.3979
-3.56238	3979.95	21774.4	-6082.23		-12.9133	5.33047
-3.56223	3976.19	21763.2	-6080.59		-12.9097	0.52311
-3.56208	3969.38	21763.1	-6078.87		-12.906	-0.17436
-3.56193	3960.33	21773.8	-6074.47		-12.9024	1.8681
-3.56177	3956.49	21788.5	-6069.21		-12.8988	2.41216
-3.56162	3961.13	21796.2	-6068.14		-12.8951	0.2163
-3.56147	3966.82	21789.5	-6073.16		-12.8915	-2.55039
-3.56131	3966.48	21772.1	-6079.95		-12.8878	-5.31707
-3.56116	3964.93	21758.7	-6082.06		-12.8842	-5.71486
-3.56101	3971.07	21757.4	-6077.09		-12.8805	-6.11265
-3.56086	3983.2	21760.4	-6068.93		-12.8769	-6.68168
-3.5607	3988.6	21754.9	-6063.52		-12.8732	-4.51079
-3.56055	3981.02	21741.2	-6063.58		-12.8696	-4.1237
-3.5604	3969.97	21733.5	-6067.31		-12.866	-3.73662
-3.56024	3970.03	21742.1	-6071.87		-12.8623	-3.17829
-3.56009	3983.41	21766	-6076.43		-12.8587	-2.61995
-3.55994	3998.27	21799.3	-6081.47		-12.855	-2.80369
-3.55979	4004.4	21834.9	-6086.59		-12.8514	-2.98742
-3.55963	4005.81	21861.4	-6089.82		-12.8477	2.59411
-3.55948	4014.09	21867.2	-6090.07		-12.8441	8.17564
-3.55933	4030.63	21854.2	-6088.17		-12.8404	8.75091
-3.55917	4043.29	21837.6	-6086.19		-12.8368	6.58627
-3.55902	4042.4	21829.8	-6085.58		-12.8331	5.96283
-3.55887	4032.73	21827.6	-6086.52		-12.8295	5.33939
-3.55872	4024.78	21824.4	-6088.11		-12.8259	4.83011
-3.55856	4020.19	21823.8	-6089.73		-12.8222	4.32083
-3.55841	4012.41	21831.1	-6091.29		-12.8186	3.81156
-3.55826	4000.99	21840.4	-6093.21		-12.8149	3.30228
-3.55811	3993.47	21842.4	-6095.15		-12.8113	0.18151
-3.55795	3992.8	21840.2	-6095.78		-12.8076	-2.93926
-3.5578	3993.32	21845.7	-6094.07		-12.804	-7.25874
-3.55765	3991.19	21858.8	-6091.06		-12.8003	-11.5782
-3.55749	3990.57	21866.5	-6089.19		-12.7967	-12.4157
-3.55734	3994.32	21863.1	-6090.45		-12.793	-10.5133
-3.55719	3996.07	21860.5	-6094.79		-12.7894	-10.1521
-3.55704	3992.36	21870.9	-6099.76		-12.7858	-9.79085
-3.55688	3991.25	21888.7	-6102.4		-12.7821	-7.89556
-3.55673	4001.59	21898.2	-6101.29		-12.7785	-6.00027
-3.55658	4016.83	21893.4	-6098.11		-12.7748	-5.47494
-3.55642	4021.78	21878.9	-6096.67		-12.7712	-4.9496
-3.55627	4012.21	21861.5	-6099.46		-12.7675	-4.28157
-3.55612	3999.69	21845.8	-6105.02		-12.7639	-3.61353
-3.55597	3996.4	21838.4	-6109.67		-12.7602	-3.68756
-3.55581	4002.24	21844.9	-6110.76		-12.7566	-6.50152
-3.55566	4010.36	21861.8	-6109.36		-12.7529	-7.54593
-3.55551	4015.35	21875.6	-6107.84		-12.7493	-8.59035
-3.55536	4016.37	21875.9	-6107.77		-12.7457	-4.78282
-3.5552	4016.96	21861.1	-6108.39		-12.742	-0.97529
-3.55505	4021.52	21838.9	-6108.65		-12.7384	0.03524
-3.5549	4028.4	21819.6	-6108.84		-12.7347	1.04577
-3.55474	4027.4	21811.8	-6110.33		-12.7311	0.85758
-3.55459	4012.38	21818	-6113.92		-12.7274	0.66938
-3.55444	3994.59	21828.6	-6118.19		-12.7238	-0.20825
-3.55429	3994.64	21828.1	-6121.19		-12.7201	1.65404
-3.55413	4019.43	21810.5	-6121.93		-12.7165	3.34509
-3.55398	4053.24	21790.2	-6121.28		-12.7128	5.03614
-3.55383	4075.84	21790.3	-6120.04		-12.7092	2.95979
-3.55367	4079.65	21817.4	-6118.21		-12.7056	0.88344
-3.55352	4068.52	21854	-6116.42		-12.7019	0.17705
-3.55337	4048.02	21877.1	-6116.83		-12.6983	-0.52933
-3.55322	4023.39	21881.4	-6120.69		-12.6946	-2.5486
-3.55306	4002.36	21879.2	-6126.09		-12.691	-4.56787
-3.55291	3991.33	21880.7	-6129.41		-12.6873	-5.21718
-3.55276	3990.23	21884.4	-6129.11		-12.6837	-3.12656
-3.5526	3993.05	21885.8	-6127.28		-12.68	-0.06554
-3.55245	3995.62	21886.4	-6126.94		-12.6764	-1.57108
-3.5523	3996.37	21887.9	-6128.82		-12.6728	-1.02166
-3.55215	3995.84	21885.1	-6131.06		-12.6691	4.09429
-3.55199	3994.67	21874.2	-6131.66		-12.6655	7.56201
-3.55184	3993.73	21859.9	-6130.81		-12.6618	4.63657
-3.55169	3992.81	21851.6	-6130.45		-12.6582	0.56949
-3.55154	3992.69	21851.2	-6132.05		-12.6545	-3.49759
-3.55138	3996.3	21855.2	-6134.6		-12.6509	-2.9125
-3.55123	4005.05	21861.2	-6135.44		-12.6472	-2.32741
-3.55108	4013.46	21866.8	-6133.52		-12.6436	-4.65349
-3.55092	4013.09	21865.8	-6130.6		-12.6399	-4.23965
-3.55077	4004.86	21855.8	-6128.78		-12.6363	-2.39876
-3.55062	3999.41	21846.1	-6127.42		-12.6327	-0.55788
-3.55047	4001.71	21848.5	-6124.66		-12.629	1.45426
-3.55031	4002.97	21860.3	-6120.71		-12.6254	3.46639
-3.55016	3992.52	21866.7	-6119.15		-12.6217	4.1371
-3.55001	3973.82	21860.3	-6122.43		-12.6181	4.80781
-3.54985	3960.7	21851.4	-6129.09		-12.6144	3.19525
-3.5497	3960.58	21852.4	-6135.86		-12.6108	1.58269
-3.54955	3967.17	21863.5	-6140.52		-12.6071	-2.13208
-3.5494	3971.39	21875.4	-6142.68		-12.6035	-5.84686
-3.54924	3971.27	21883.8	-6142.46		-12.5998	-6.47922
-3.54909	3969.51	21890.1	-6140.77		-12.5962	-0.71842
-3.54894	3968.36	21896.9	-6140.51		-12.5926	1.95997
-3.54879	3968.34	21905.4	-6144.04		-12.5889	1.89843
-3.54863	3970.76	21914.9	-6150.54		-12.5853	2.4077
-3.54848	3977.15	21920.8	-6156.41		-12.5816	2.91698
-3.54833	3987.24	21918.3	-6159.39		-12.578	0.87185
-3.54817	3997.7	21910.2	-6160.7		-12.5743	-1.17329
-3.54802	4005.7	21906.1	-6162.58		-12.5707	-2.6476
-3.54787	4010.39	21912.6	-6165.51		-12.567	-1.38199
-3.54772	4012.85	21920.7	-6168.16		-12.5634	-1.22948
-3.54756	4013.66	21919.1	-6169.96		-12.5597	-3.81689
-3.54741	4010.87	21907.4	-6170.59		-12.5561	-4.5206
-3.54726	4005.24	21896	-6169.76		-12.5525	-5.22431
-3.5471	4000.59	21895.1	-6167.3		-12.5488	-7.11604
-3.54695	4000.43	21905.7	-6164		-12.5452	-6.26784
-3.5468	4001.82	21922.6	-6160.46		-12.5415	-1.48099
-3.54665	3999.67	21938.4	-6156.71		-12.5379	0.56592
-3.54649	3994.21	21948.3	-6153.48		-12.5342	1.72807
-3.54634	3990.34	21950.3	-6153.86		-12.5306	0.1503
-3.54619	3989.18	21944.9	-6160.34		-12.5269	-1.42748
-3.54604	3985.92	21933.9	-6171		-12.5233	-3.00526
-3.54588	3979.55	21919.8	-6179.62		-12.5196	-4.05503
-3.54573	3976.43	21910.7	-6181.86		-12.516	-5.1048
-3.54558	3982.11	21913.2	-6179.22		-12.5124	-7.35328
-3.54542	3993.79	21924.9	-6176.04		-12.5087	-9.60177
-3.54527	4004.67	21936.2	-6174.27		-12.5051	-9.65261
-3.54512	4011.42	21941.8	-6173.23		-12.5014	-6.96352
-3.54497	4013.24	21944	-6172.33		-12.4978	-3.53237
-3.54481	4008.81	21945.1	-6172.22		-12.4941	-0.10122
-3.54466	4000.45	21942.8	-6173.1		-12.4905	0.88522
-3.54451	3996.67	21937.8	-6174.63		-12.4868	1.87167
-3.54435	4004.25	21936.2	-6176.29		-12.4832	2.85811
-3.5442	4017.82	21941.1	-6177.73		-12.4796	3.84456
-3.54405	4024.52	21943.1	-6178.2		-12.4759	1.6915
-3.5439	4018.57	21932.8	-6177.8		-12.4723	-0.46155
-3.54374	4005.83	21914.3	-6178.2		-12.4686	-2.6146
-3.54359	3994.96	21899.4	-6181.39		-12.465	-4.76766
-3.54344	3988.41	21891.4	-6186.58		-12.4613	-4.58036
-3.54328	3983.46	21884.8	-6191.16		-12.4577	-4.39306
-3.54313	3979.19	21877.9	-6194.05		-12.454	-1.92249
-3.54298	3977.44	21878.9	-6195.7		-12.4504	0.54808
-3.54283	3979.5	21895.2	-6196.4		-12.4467	0.30727
-3.54267	3981.9	21921.6	-6195.64		-12.4431	0.06646
-3.54252	3976.87	21944.3	-6194.58		-12.4395	-0.63101
-3.54237	3961.84	21953.2	-6195.59		-12.4358	1.41145
-3.54222	3944.13	21949.4	-6198.3		-12.4322	5.56236
-3.54206	3935.56	21941.6	-6198.69		-12.4285	5.14674
-3.54191	3937.65	21937	-6193.92		-12.4249	5.18776
-3.54176	3941.46	21935	-6186.18		-12.4212	5.22879
-3.5416	3942.34	21932.5	-6180.08		-12.4176	4.699
-3.54145	3945.93	21931.3	-6177.39		-12.4139	4.16921
-3.5413	3957.51	21936	-6176.89		-12.4103	2.26946
-3.54115	3971.59	21943.6	-6177.82		-12.4066	0.3697
-3.54099	3980	21946.4	-6181.07		-12.403	2.85098
-3.54084	3984.49	21944.1	-6186.11		-12.3994	5.33225
-3.54069	3992.29	21945.5	-6189.88		-12.3957	1.87702
-3.54053	4002.37	21953.8	-6189.29		-12.3921	-1.57821
-3.54038	4005.8	21958.9	-6184.64		-12.3884	-3.26391
-3.54023	3997.03	21952.9	-6180.15		-12.3848	-4.9496
-3.54008	3980.55	21943	-6179.96		-12.3811	-4.35203
-3.53992	3963.15	21942.1	-6185.22		-12.3775	-3.75445
-3.53977	3949.91	21950.5	-6193.04		-12.3738	-2.08838
-3.53962	3944.64	21957.5	-6199.61		-12.3702	-0.42231
-3.53947	3947.74	21957.6	-6203.86		-12.3665	-0.12619
-3.53931	3953.84	21954.7	-6207.09		-12.3629	-2.57001
-3.53916	3957.88	21951.4	-6209.79		-12.3593	-5.38485
-3.53901	3963.24	21947.4	-6210.7		-12.3556	-3.63316
-3.53885	3975.99	21942.9	-6209.52		-12.352	-4.62138
-3.5387	3992.12	21935.6	-6207.88		-12.3483	-5.60961
-3.53855	3998.54	21921.1	-6207.94		-12.3447	-8.52435
-3.5384	3989.52	21901.9	-6209.57		-12.341	-11.4391
-3.53824	3974.58	21894.4	-6211.58		-12.3374	-9.33063
-3.53809	3965.46	21911.8	-6213.16		-12.3337	-7.22217
-3.53794	3964.37	21943.4	-6213.75		-12.3301	-5.65599
-3.53778	3965.45	21965.5	-6212.19		-12.3264	-4.08981
-3.53763	3961.45	21970.6	-6208.42		-12.3228	-1.32491
-3.53748	3950.41	21972.4	-6204.51		-12.3192	1.43999
-3.53733	3936.53	21980.6	-6202.07		-12.3155	-0.32598
-3.53717	3929.87	21987.7	-6201.1		-12.3119	-4.83187
-3.53702	3936.31	21986.4	-6200.78		-12.3082	-8.99528
-3.53687	3948.51	21982.7	-6201.85		-12.3046	-8.59214
-3.53672	3952.58	21981.6	-6205.53		-12.3009	-6.81903
-3.53656	3943.8	21974.8	-6211.28		-12.2973	-5.04593
-3.53641	3931.37	21954.9	-6217.51		-12.2936	-2.98742
-3.53626	3925.08	21932.1	-6223.54		-12.29	-0.92891
-3.5361	3927.11	21922.4	-6229.01		-12.2864	-1.58178
-3.53595	3935.78	21926.2	-6232.13		-12.2827	-2.23465
-3.5358	3950.4	21931.5	-6231.61		-12.2791	-2.88753
-3.53565	3966.56	21932.3	-6228.54		-12.2754	-3.5404
-3.53549	3975.14	21935.1	-6225.67		-12.2718	-3.13726
-3.53534	3972.67	21941.5	-6224.56		-12.2681	-2.73412
-3.53519	3964.84	21944.3	-6224.56		-12.2645	-2.33098
-3.53503	3958.25	21941.5	-6225.4		-12.2608	-1.92784
-3.53488	3954.03	21942.3	-6227.04		-12.2572	-0.85577
-3.53473	3952.65	21953.8	-6228.97		-12.2535	0.2163
-3.53458	3957.11	21967	-6231		-12.2499	-0.0816
-3.53442	3966.56	21967.3	-6233.66		-12.2463	-0.3795
-3.53427	3972.21	21951.7	-6237.07		-12.2426	0.09321
-3.53412	3968.02	21933.6	-6239.46		-12.239	0.56592
-3.53396	3959.52	21927.2	-6240.3		-12.2353	-0.33133
-3.53381	3954.26	21932.1	-6242.31		-12.2317	-1.22859
-3.53366	3952.41	21937.4	-6247.48		-12.228	-1.09837
-3.53351	3952.38	21938.8	-6252.22		-12.2244	-0.96815
-3.53335	3959.22	21944.2	-6250.93		-12.2207	-2.2079
-3.5332	3976.13	21966.3	-6243.51		-12.2171	-3.44764
-3.53305	3992.7	22002.4	-6235.79		-12.2134	-5.1155
-3.5329	3994.29	22034.4	-6231.65		-12.2098	-6.78336
[truncated: 129,074 more rows]

## Sheet: Fig.3
Fig. 3a				Fig. 3b									Fig. 3c			Fig. 3d							Fig. 3e												Fig. 3f											Fig. 3g
	H2O	D2O
1.3001	8.23358	432.274		112.1	0	113.1	0	114.1	0	115.1	0		160.009	3.78326		113	0	114	0	115	0		836.968	0.02091	0.02089	0.01814	0.01788	0.01439	0.01398	0.00986	0.01102	0.00778	0.00157		975.82	-0.00513	-0.00604	-0.00612	-0.00725	-0.00789	-0.00858	-0.00821	-0.00886	-0.01094		975.82	0.00139	0.000264623	0.000803614
1.30041	8.05658	411.365		112.1	0.1	113.1	1.2	114.1	0.9	115.1	0.1		160.024	2.0881		113	0.08	114	0.9	115	0.1		840.825	0.02155	0.0206	0.01786	0.01728	0.01488	0.01268	0.00812	0.00966	0.00829	0.00148		979.677	-0.00509	-0.00657	-0.00638	-0.00815	-0.00788	-0.00964	-0.00796	-0.00839	-0.01143		979.677	0.00141	0.000510929	0.000779216
1.30071	7.92621	393.808											160.04	1.61962									844.682	0.02174	0.02154	0.01957	0.01816	0.01637	0.01364	0.01076	0.00957	0.0095	0.00156		983.534	-0.00504	-0.00604	-0.006	-0.00677	-0.00687	-0.00813	-0.00749	-0.00767	-0.01193		983.534	0.000780245	0.000557308	0.000684426
1.30102	7.81254	382.017											160.055	1.22621									848.539	0.02299	0.02122	0.01969	0.02033	0.01668	0.01397	0.01177	0.01084	0.01155	0.00218		987.391	-0.00422	-0.00494	-0.00526	-0.00516	-0.00578	-0.00638	-0.00671	-0.00657	-0.01201		987.391	0.000587665	0.000295524	0.000396365
1.30133	7.63292	377.477											160.071	-3.21164									852.396	0.02392	0.02129	0.01939	0.02106	0.01717	0.01566	0.01103	0.0128	0.01117	0.00244		991.248	-0.00443	-0.00526	-0.00514	-0.00532	-0.00619	-0.00672	-0.00684	-0.00652	-0.01171		991.248	0.000659105	0.000190728	0.000265352
1.30163	7.4635	380.781											160.086	-1.32044									856.253	0.02468	0.02204	0.0206	0.02091	0.01616	0.01875	0.01256	0.01503	0.01048	0.00273		995.105	-0.00482	-0.00529	-0.00536	-0.00582	-0.00652	-0.00715	-0.00698	-0.00695	-0.01158		995.105	0.000456064	7.81702e-05	3.4262e-05
1.30194	7.34746	391.535											160.102	4.39329									860.11	0.02486	0.02235	0.01948	0.0208	0.01664	0.01869	0.01379	0.01513	0.00817	0.00329		998.962	-0.00489	-0.00529	-0.00584	-0.00637	-0.00693	-0.00727	-0.00731	-0.00757	-0.01178		998.962	0.000586736	0.000389068	1.12656e-06
1.30224	7.16717	408.899											160.117	-0.68785									863.967	0.02382	0.02318	0.01999	0.02172	0.01949	0.01545	0.01268	0.01549	0.00712	0.000567626		1002.82	-0.00493	-0.00545	-0.00589	-0.00662	-0.00708	-0.00712	-0.0074	-0.00797	-0.0122		1002.82	0.000460741	0.000371426	0.000203391
1.30255	6.99163	432.514											160.133	6.98754									867.824	0.02242	0.02221	0.02029	0.01697	0.01526	0.01428	0.00982	0.01321	0.01058	-0.00486		1006.68	-0.00505	-0.00572	-0.00614	-0.00685	-0.00727	-0.00738	-0.00746	-0.0081	-0.01265		1006.68	4.04237e-06	-7.15305e-05	0.000154863
1.30285	6.92533	463.711											160.148	3.87308									871.681	0.01971	0.01908	0.02137	0.00947	0.00652	0.01422	0.00542	0.00592	0.01538	-0.00754		1010.53	-0.00486	-0.00582	-0.00614	-0.00664	-0.00714	-0.00722	-0.00748	-0.00776	-0.0123		1010.53	-0.000123241	-0.000415699	-3.24039e-05
1.30316	6.83517	500.005											160.164	-1.63634									875.538	0.02269	0.02146	0.02136	0.01689	0.01361	0.01573	0.0103	0.00983	0.01373	-0.00762		1014.39	-0.00491	-0.00603	-0.00624	-0.00666	-0.00727	-0.00714	-0.00767	-0.00767	-0.01213		1014.39	0.000113267	-0.000167361	-0.000192764
1.30346	6.7515	526.54											160.179	-5.94721									879.395	0.03111	0.02799	0.02064	0.02748	0.02722	0.02033	0.01765	0.01853	0.01547	-0.00206		1018.25	-0.00511	-0.00588	-0.00638	-0.00679	-0.0072	-0.00718	-0.00779	-0.00788	-0.01224		1018.25	0.0001661	-2.65072e-07	-0.000184054
1.30377	6.69867	524.175											160.195	1.3274									883.252	0.03975	0.03425	0.02379	0.03282	0.0306	0.02717	0.02285	0.02299	0.02235	0.00644		1022.1	-0.00512	-0.00558	-0.00628	-0.00681	-0.00705	-0.00735	-0.00761	-0.00808	-0.01215		1022.1	0.000240587	3.32347e-05	-3.10786e-05
1.30408	6.73533	489.942											160.21	8.30831									887.109	0.04459	0.03634	0.03175	0.03364	0.02751	0.02616	0.02703	0.02242	0.02478	0.00679		1025.96	-0.00532	-0.00569	-0.00631	-0.00682	-0.0073	-0.00766	-0.00777	-0.00829	-0.01221		1025.96	0.000390362	0.000122216	8.11197e-05
1.30438	6.73863	438.677											160.226	5.63915									890.966	0.03507	0.03136	0.03132	0.02962	0.02557	0.0233	0.0236	0.02161	0.01741	0.00175		1029.82	-0.00534	-0.00598	-0.00641	-0.00681	-0.00727	-0.00773	-0.00804	-0.00832	-0.01204		1029.82	0.000352225	-3.21399e-06	-0.00012238
1.30469	6.59713	385.346											160.241	2.66148									894.823	0.03128	0.03279	0.02914	0.02759	0.03157	0.02577	0.02091	0.02413	0.01424	-0.00405		1033.67	-0.00505	-0.00592	-0.00636	-0.00686	-0.00715	-0.00761	-0.00788	-0.00818	-0.01201		1033.67	0.00019096	-6.14593e-05	-0.000138246
1.30499	6.389	337.351											160.257	3.35201									898.68	0.03992	0.03272	0.02988	0.02727	0.02464	0.02476	0.02215	0.02016	0.01226	-0.00422		1037.53	-0.00514	-0.00587	-0.00639	-0.00692	-0.00731	-0.00763	-0.00764	-0.00819	-0.01222		1037.53	0.000359786	9.71599e-05	7.61487e-05
1.3053	6.24263	297.213											160.272	8.46513									902.537	0.03996	0.03105	0.03086	0.02456	0.02135	0.02416	0.01922	0.01679	0.00949	-0.00456		1041.39	-0.00547	-0.00599	-0.00656	-0.00697	-0.00727	-0.00774	-0.00768	-0.00827	-0.01221		1041.39	0.000608668	0.000184231	0.000274569
1.3056	6.14125	265.185											160.288	3.6199									906.394	0.02331	0.02654	0.02441	0.02397	0.0213	0.02011	0.01046	0.01684	0.00723	-0.00584		1045.24	-0.00528	-0.00595	-0.00646	-0.00694	-0.00705	-0.00749	-0.00781	-0.00828	-0.01186		1045.24	0.000579935	0.000195601	0.000198784
1.30591	6.18446	240.355											160.303	6.85794									910.251	0.01825	0.02643	0.02122	0.0254	0.0228	0.01698	0.00759	0.01531	0.00806	-0.00524		1049.1	-0.00516	-0.006	-0.00643	-0.00685	-0.00716	-0.00736	-0.0079	-0.00818	-0.01186		1049.1	0.000452217	3.85366e-05	1.7959e-05
1.30621	6.15183	221.464											160.319	5.78316									914.108	0.0196	0.02636	0.02231	0.01976	0.02297	0.01725	0.00967	0.01415	0.0118	-0.00253		1052.96	-0.00508	-0.00603	-0.00635	-0.00668	-0.00718	-0.00742	-0.0077	-0.00813	-0.01207		1052.96	0.00028614	-0.000198593	-0.000153152
1.30652	5.84296	207.321											160.334	4.48797									917.965	0.01977	0.02492	0.02287	0.01954	0.01903	0.01788	0.0108	0.01192	0.01358	0.00111		1056.82	-0.00517	-0.00594	-0.00655	-0.00688	-0.00722	-0.00755	-0.00758	-0.00828	-0.01227		1056.82	0.00029811	-0.000396864	-0.000219557
1.30683	5.57308	196.873											160.35	2.37179									921.822	0.01924	0.01961	0.01812	0.01672	0.01322	0.01344	0.0097	0.00901	0.01019	0.000599742		1060.67	-0.00517	-0.00588	-0.00635	-0.00686	-0.00722	-0.00739	-0.00751	-0.00814	-0.01209		1060.67	0.000364395	-0.000328632	-0.000198229
1.30713	5.439	189.21											160.365	1.39235									925.679	0.01629	0.01561	0.01336	0.01381	0.01043	0.00897	0.00683	0.00893	0.0085	-0.00128		1064.53	-0.00539	-0.00606	-0.00601	-0.00683	-0.00714	-0.00741	-0.00772	-0.00814	-0.01212		1064.53	0.000277155	-8.1734e-05	-0.000381868
1.30744	5.35983	183.631											160.38	5.41382									929.536	0.015	0.01557	0.01337	0.01414	0.00928	0.01005	0.00675	0.00864	0.00669	-0.000185114		1068.39	-0.0055	-0.0062	-0.00616	-0.00683	-0.0072	-0.00743	-0.00771	-0.00816	-0.01214		1068.39	0.000431354	0.000247814	-0.000259925
1.30774	5.40821	179.567											160.396	-1.63855									933.393	0.01441	0.01377	0.0135	0.01322	0.00875	0.01118	0.00764	0.00653	0.00475	-0.000119664		1072.24	-0.00521	-0.00586	-0.00616	-0.00651	-0.00716	-0.00745	-0.00744	-0.00784	-0.01204		1072.24	0.000510332	8.59913e-05	-0.000121221
1.30805	5.48504	176.424											160.411	2.41781									937.25	0.01241	0.01265	0.0144	0.01129	0.01039	0.00958	0.00848	0.0051	0.00428	-0.000523467		1076.1	-0.00485	-0.00557	-0.00582	-0.00641	-0.00673	-0.00725	-0.00735	-0.00759	-0.01196		1076.1	0.000373614	-5.69537e-05	-0.000142089
1.30835	5.4345	173.917											160.427	0.38049									941.107	0.01175	0.01203	0.01353	0.01043	0.01053	0.00834	0.00758	0.00495	0.0048	-2.86931e-05		1079.96	-0.00475	-0.0055	-0.00575	-0.00639	-0.00659	-0.00701	-0.00713	-0.00764	-0.01196		1079.96	0.000567227	0.000160034	-9.9401e-06
1.30866	5.39817	171.541											160.442	3.92952									944.964	0.01194	0.01072	0.01013	0.00829	0.00971	0.00798	0.00614	0.00382	0.00484	-0.00126		1083.82	-0.00488	-0.00569	-0.00621	-0.00645	-0.00683	-0.007	-0.00726	-0.00807	-0.01218		1083.82	0.000756479	0.000376632	7.43923e-05
1.30896	5.31221	168.691											160.458	4.78845									948.821	0.01108	0.01096	0.00927	0.00728	0.00925	0.00814	0.00589	0.00442	0.0037	-0.00227		1087.67	-0.00535	-0.00595	-0.00662	-0.00668	-0.00727	-0.00744	-0.00779	-0.00859	-0.01212		1087.67	0.000797705	0.000411222	0.000253881
1.30927	5.21346	165.161											160.473	-2.09999									952.678	0.01132	0.01211	0.01018	0.0092	0.00985	0.00967	0.0077	0.00551	0.00447	-0.00161		1091.53	-0.00586	-0.00669	-0.00701	-0.00731	-0.00771	-0.00802	-0.00846	-0.00951	-0.01166		1091.53	0.000617262	0.000173657	0.000204121
1.30958	5.12046	161.328											160.489	1.84784									956.535	0.01188	0.01107	0.01066	0.00922	0.01063	0.00892	0.0078	0.0055	0.00463	0.000152079		1095.39	-0.0064	-0.0073	-0.00769	-0.008	-0.0082	-0.00857	-0.0089	-0.00973	-0.01145		1095.39	0.000223845	-0.000123871	-6.0366e-05
1.30988	5.13408	157.567											160.504	1.75366									960.392	0.01164	0.01019	0.00947	0.00789	0.00938	0.00864	0.00612	0.00594	0.00394	0.000350468		1099.24	-0.00696	-0.00759	-0.00833	-0.009	-0.00898	-0.00902	-0.00963	-0.00997	-0.01151		1099.24	0.000456562	-0.000372433	0.000144687
1.31019	5.13246	154.257											160.52	5.56696									964.249	0.01066	0.00934	0.00776	0.00609	0.00741	0.00917	0.0053	0.00562	0.00362	-9.03471e-05		1103.1	-0.00751	-0.00825	-0.00875	-0.01005	-0.0098	-0.00956	-0.01029	-0.01086	-0.01201		1103.1	0.000574858	-0.000445689	3.64475e-07
1.31049	5.08192	151.34											160.535	-3.20613									968.106	0.01065	0.01012	0.00796	0.00688	0.00723	0.0088	0.00578	0.00501	0.00495	0.00163		1106.96	-0.00811	-0.00888	-0.00952	-0.01037	-0.01037	-0.01018	-0.01064	-0.01146	-0.01211		1106.96	0.000342078	-3.64459e-05	-0.00015292
1.3108	5.06967	148.906											160.551	1.94708									971.963	0.00966	0.00923	0.00895	0.00658	0.00674	0.00745	0.00419	0.0041	0.00421	0.00208		1110.81	-0.00863	-0.00931	-0.00988	-0.01078	-0.01061	-0.01057	-0.01115	-0.01162	-0.0117		1110.81	0.000170376	0.000247615	0.000162023
1.3111	5.05533	146.983											160.566	0.2484									975.82	0.00988	0.00851	0.00969	0.00736	0.00633	0.00705	0.00454	0.00424	0.00348	0.00151		1114.67	-0.00882	-0.01001	-0.01019	-0.01133	-0.01085	-0.01096	-0.01163	-0.0118	-0.01197		1114.67	0.000165138	0.000265352	0.000295159
1.31141	5.05896	145.446											160.582	-3.04266									979.677	0.01002	0.00773	0.00858	0.00694	0.0053	0.00609	0.00391	0.00331	0.00261	-0.000256084		1118.53	-0.00906	-0.01009	-0.01062	-0.01112	-0.01086	-0.01111	-0.01165	-0.01174	-0.01194		1118.53	0.000322514	0.000202761	0.000146113
1.31171	5.0305	144.416											160.597	3.22016									983.534	0.00992	0.00771	0.00795	0.00726	0.00543	0.00541	0.0035	0.00284	0.00214	-0.000809108		1122.38	-0.00951	-0.00957	-0.01049	-0.01105	-0.01102	-0.01118	-0.01153	-0.01169	-0.01132		1122.38	0.00027384	0.000184264	-0.000113668
1.31202	5.02671	143.697											160.613	3.15571									987.391	0.01012	0.00857	0.00826	0.00699	0.00568	0.00483	0.00376	0.00304	0.00241	-0.000231578		1126.24	-0.00989	-0.00999	-0.01033	-0.01116	-0.01175	-0.0118	-0.01201	-0.01203	-0.01152		1126.24	-0.000105287	-0.000173853	-0.000187366
1.31233	5.13188	143.065											160.628	2.02583									991.248	0.01108	0.00968	0.00888	0.00687	0.00586	0.00575	0.00498	0.00383	0.00352	0.000253152		1130.1	-0.00961	-0.01038	-0.01038	-0.01088	-0.01184	-0.01204	-0.01193	-0.01217	-0.01176		1130.1	-1.63016e-05	-0.000286515	8.84688e-06
1.31263	5.15913	142.739											160.644	-0.66561									995.105	0.01056	0.00933	0.00807	0.00675	0.00563	0.00587	0.00515	0.00355	0.00334	2.20347e-05		1133.96	-0.00915	-0.01022	-0.01048	-0.01123	-0.01174	-0.01163	-0.01173	-0.01226	-0.0119		1133.96	5.20567e-05	-4.88037e-05	1.17959e-05
1.31294	5.20938	142.605											160.659	4.5542									998.962	0.00972	0.00858	0.00728	0.00673	0.00538	0.00518	0.00421	0.00333	0.00256	-0.000336644		1137.81	-0.00913	-0.00993	-0.01035	-0.01129	-0.01139	-0.01114	-0.0119	-0.01211	-0.01203		1137.81	0.000254544	9.93472e-05	5.61658e-05
1.31324	5.19567	142.583											160.675	4.75881									1002.82	0.0096	0.00823	0.00694	0.00653	0.00512	0.00476	0.00381	0.00343	0.00229	-0.000181106		1141.67	-0.00907	-0.00951	-0.01007	-0.0107	-0.01093	-0.0109	-0.01166	-0.01175	-0.01194		1141.67	0.000312003	3.18761e-05	-7.37832e-05
1.31355	5.165	142.928											160.69	1.69447									1006.68	0.00949	0.00787	0.00696	0.00625	0.00513	0.00495	0.00435	0.00337	0.0025	0.000119962		1145.53	-0.00883	-0.00909	-0.01004	-0.01036	-0.01089	-0.01096	-0.01115	-0.01169	-0.01201		1145.53	0.000257992	-5.61586e-05	-2.08077e-05
1.31385	5.22604	143.407											160.706	6.78545									1010.53	0.00906	0.00768	0.00708	0.00624	0.00505	0.00518	0.00444	0.00335	0.00259	6.83278e-05		1149.38	-0.00864	-0.00881	-0.00983	-0.0101	-0.01065	-0.01088	-0.01066	-0.01157	-0.01205		1149.38	8.2843e-05	-0.000201143	-2.37565e-05
1.31416	5.32529	143.594											160.721	5.95272									1014.39	0.00895	0.008	0.00716	0.00638	0.00517	0.00544	0.0043	0.00362	0.00268	-0.000151297		1153.24	-0.00819	-0.00869	-0.00941	-0.00952	-0.01018	-0.01056	-0.01054	-0.01112	-0.01183		1153.24	-1.79583e-05	-9.14072e-05	-0.000151462
1.31446	5.27283	143.262											160.737	2.31867									1018.25	0.00887	0.00776	0.00669	0.00616	0.00509	0.00542	0.00405	0.00373	0.00264	-0.000171269		1157.1	-0.00794	-0.00866	-0.00912	-0.00915	-0.00991	-0.01023	-0.01045	-0.01083	-0.01194		1157.1	1.98804e-07	5.69943e-05	-0.000177297
1.31477	5.29467	142.453											160.752	-0.18843									1022.1	0.0088	0.00767	0.00644	0.00611	0.00529	0.0054	0.00405	0.00377	0.00251	-0.000105552		1160.95	-0.00761	-0.00844	-0.00867	-0.009	-0.00963	-0.00975	-0.0102	-0.01059	-0.01215		1160.95	0.00017369	0.000195402	4.98696e-05
1.31508	5.45279	141.425											160.768	-3.78201									1025.96	0.00874	0.00779	0.00681	0.00625	0.00566	0.00553	0.00439	0.00381	0.00254	-1.87535e-05		1164.81	-0.00732	-0.00791	-0.00837	-0.00877	-0.00927	-0.00943	-0.00998	-0.01039	-0.01203		1164.81	0.000350302	0.000255141	0.000189436
1.31538	5.47446	140.529											160.783	-4.26849									1029.82	0.00868	0.00782	0.00703	0.00623	0.00582	0.00537	0.00461	0.00398	0.00266	-0.000222869		1168.67	-0.00686	-0.00732	-0.00806	-0.00847	-0.00885	-0.00898	-0.00953	-0.01	-0.01174		1168.67	0.000521677	0.000221657	0.000228088
1.31569	5.42004	139.903											160.799	-2.06713									1033.67	0.0088	0.00793	0.007	0.00621	0.0059	0.00523	0.00457	0.00416	0.00289	-0.000286118		1172.53	-0.00639	-0.00684	-0.00752	-0.00813	-0.00838	-0.00863	-0.0091	-0.00959	-0.01183		1172.53	0.000456661	0.000183369	0.000351164
1.31599	5.31338	139.625											160.814	3.33361									1037.53	0.00904	0.00821	0.00712	0.00635	0.00603	0.00571	0.00454	0.00409	0.00306	-0.000252309		1176.38	-0.00573	-0.00618	-0.00698	-0.00758	-0.00785	-0.00817	-0.0086	-0.00915	-0.01206		1176.38	0.000279045	0.000103159	0.000311439
1.3163	5.16554	139.612											160.83	3.65099									1041.39	0.00916	0.0082	0.00713	0.00631	0.00606	0.00574	0.00456	0.00407	0.00302	-0.000293435		1180.24	-0.00504	-0.00561	-0.00644	-0.00691	-0.00725	-0.00751	-0.00793	-0.00852	-0.01206		1180.24	0.000243305	0.000102164	0.000234056
1.3166	5.17708	139.856											160.845	-2.57341									1045.24	0.00931	0.00839	0.00742	0.00642	0.00595	0.00572	0.00458	0.00434	0.00307	-2.26631e-05		1184.1	-0.00442	-0.0051	-0.00567	-0.00616	-0.00665	-0.00687	-0.00728	-0.00775	-0.01192		1184.1	0.000306996	0.00019517	0.000342609
1.31691	5.13542	140.451											160.861	4.15304									1049.1	0.00929	0.00823	0.00746	0.00647	0.00568	0.00567	0.00439	0.00428	0.00306	-0.000105486		1187.95	-0.00368	-0.00444	-0.00486	-0.00546	-0.00589	-0.0062	-0.00663	-0.00708	-0.01181		1187.95	0.000409166	0.000335645	0.000411388
1.31721	5.24825	141.454											160.876	1.76026									1052.96	0.00948	0.00821	0.00743	0.00645	0.00568	0.00562	0.00441	0.004	0.00287	-0.00045542		1191.81	-0.00305	-0.00376	-0.00417	-0.00493	-0.00519	-0.00558	-0.00594	-0.00652	-0.01177		1191.81	0.000524033	0.000446844	0.000425915
1.31752	5.40738	143.033											160.891	2.59519									1056.82	0.00978	0.00842	0.00747	0.00656	0.00574	0.00567	0.00465	0.00391	0.00292	-0.000514002		1195.67	-0.00261	-0.00324	-0.0037	-0.00449	-0.00477	-0.00516	-0.00547	-0.00604	-0.01177		1195.67	0.000575555	0.000545895	0.000530402
1.31783	5.36767	145.196											160.907	-5.49996									1060.67	0.01035	0.00896	0.00789	0.00718	0.00624	0.00601	0.00511	0.00422	0.00337	-0.000321281		1199.53	-0.00223	-0.00292	-0.00337	-0.00409	-0.00444	-0.00487	-0.00514	-0.00573	-0.0118		1199.53	0.000850123	0.000799697	0.000771449
1.31813	5.2755	148.072											160.922	-4.02853									1064.53	0.01088	0.00948	0.00811	0.00747	0.00657	0.00613	0.00513	0.00422	0.00356	-6.35796e-05		1203.38	-0.00191	-0.00271	-0.00318	-0.00391	-0.00414	-0.00455	-0.00496	-0.00557	-0.01185		1203.38	0.00115	0.00109	0.00105
1.31844	5.10688	151.785											160.938	5.47139									1068.39	0.01148	0.00994	0.00847	0.00774	0.00687	0.00646	0.00503	0.00417	0.00331	-6.14924e-05		1207.24	-0.00165	-0.00243	-0.00291	-0.00366	-0.00404	-0.00415	-0.00475	-0.00525	-0.01181		1207.24	0.00144	0.00137	0.00136
1.31874	5.03575	156.516											160.953	-1.20839									1072.24	0.01229	0.01054	0.0092	0.00824	0.0074	0.00692	0.00552	0.00471	0.00344	-6.91121e-05		1211.1	-0.00152	-0.00226	-0.00276	-0.00342	-0.0039	-0.004	-0.00456	-0.00507	-0.01184		1211.1	0.00173	0.00164	0.00164
1.31905	4.86954	162.322											160.969	0.83665									1076.1	0.01283	0.01096	0.00988	0.00865	0.00776	0.00726	0.00591	0.00515	0.00377	8.01851e-06		1214.95	-0.00161	-0.0023	-0.00285	-0.00342	-0.00386	-0.00412	-0.00457	-0.00515	-0.01193		1214.95	0.00211	0.00193	0.00194
1.31935	4.61375	169.012											160.984	3.59007									1079.96	0.01315	0.01158	0.01014	0.00899	0.00821	0.00734	0.00594	0.0052	0.00406	-9.40574e-05		1218.81	-0.00165	-0.00237	-0.00292	-0.0035	-0.00393	-0.00417	-0.0046	-0.00515	-0.01185		1218.81	0.00248	0.00222	0.00218
1.31966	4.50046	176.588											161	1.79649									1083.82	0.01328	0.01206	0.01017	0.00906	0.00828	0.0072	0.00599	0.00507	0.00413	-0.000155139		1222.67	-0.00171	-0.00253	-0.00296	-0.00363	-0.004	-0.0042	-0.00464	-0.00524	-0.01176		1222.67	0.00261	0.00234	0.00222
1.31996	4.49058	185.415											161.015	1.87933									1087.67	0.0135	0.01198	0.01015	0.00905	0.00837	0.00723	0.00608	0.00526	0.00415	5.92477e-05		1226.52	-0.00187	-0.00268	-0.00305	-0.00375	-0.00407	-0.00429	-0.00472	-0.00535	-0.01173		1226.52	0.00243	0.0022	0.00212
1.32027	4.42942	195.675											161.031	-1.404									1091.53	0.01389	0.01215	0.01048	0.0092	0.00873	0.00747	0.0064	0.00599	0.00427	0.000126557		1230.38	-0.00201	-0.00273	-0.00321	-0.00385	-0.00416	-0.00445	-0.00484	-0.00541	-0.01174		1230.38	0.00214	0.00194	0.00191
1.32058	4.26367	206.017											161.046	-2.24375									1095.39	0.01405	0.01184	0.01021	0.00889	0.00854	0.00732	0.00639	0.00595	0.00406	-0.000158749		1234.24	-0.00212	-0.00275	-0.00335	-0.00394	-0.00422	-0.00451	-0.00492	-0.00549	-0.01178		1234.24	0.00188	0.00168	0.00164
1.32088	4.15724	212.823											161.062	1.48541									1099.24	0.01381	0.01111	0.00988	0.00845	0.00777	0.00694	0.00626	0.00537	0.004	-9.7635e-05		1238.1	-0.00219	-0.00291	-0.00351	-0.00404	-0.00438	-0.00469	-0.00502	-0.00562	-0.01187		1238.1	0.00159	0.00138	0.00138
1.32119	4.1025	212.33											161.077	5.35914									1103.1	0.01351	0.01096	0.01006	0.00837	0.00761	0.0071	0.00594	0.00524	0.00401	0.000278448		1241.95	-0.00238	-0.00311	-0.00372	-0.0042	-0.00459	-0.00498	-0.00524	-0.00582	-0.01192		1241.95	0.00131	0.00106	0.00108
1.32149	3.98768	204.349											161.093	6.4625									1106.96	0.01294	0.01108	0.00989	0.00856	0.00761	0.00706	0.00594	0.0055	0.00413	0.000588992		1245.81	-0.00258	-0.00321	-0.00384	-0.00434	-0.00477	-0.00507	-0.00544	-0.00599	-0.01192		1245.81	0.00108	0.000816062	0.000878244
1.3218	3.93824	192.02											161.108	-4.71534									1110.81	0.0114	0.01035	0.00883	0.00832	0.00703	0.0067	0.00598	0.00521	0.00409	0.000361013		1249.67	-0.00283	-0.00349	-0.00406	-0.00464	-0.00499	-0.00523	-0.00568	-0.00618	-0.01191		1249.67	0.000990943	0.00066551	0.000781772
1.3221	4.05428	178.808											161.124	7.98036									1114.67	0.01011	0.0095	0.00815	0.00739	0.00641	0.00638	0.00547	0.0049	0.00386	-5.18186e-05		1253.52	-0.0032	-0.00397	-0.00442	-0.00508	-0.00541	-0.00564	-0.0061	-0.0065	-0.01186		1253.52	0.000912973	0.000600373	0.000687844
1.32241	4.20292	166.702											161.139	-2.22024									1118.53	0.00919	0.00904	0.00745	0.00638	0.00576	0.00555	0.00456	0.0044	0.00339	-8.38542e-05		1257.38	-0.00378	-0.00452	-0.00497	-0.0056	-0.00597	-0.00619	-0.00662	-0.00703	-0.01185		1257.38	0.000836943	0.000519156	0.000631364
1.32271	4.19363	156.267											161.155	4.58365									1122.38	0.00887	0.00823	0.0069	0.00615	0.0053	0.00506	0.00424	0.00375	0.00289	-0.000612018		1261.24	-0.00436	-0.00502	-0.00551	-0.00605	-0.00648	-0.00677	-0.00712	-0.00757	-0.0118		1261.24	0.000842521	0.000456131	0.000565967
1.32302	4.11322	147.608											161.17	4.46205									1126.24	0.00875	0.00797	0.00694	0.00648	0.00551	0.0053	0.00437	0.00358	0.00345	-0.000629389		1265.09	-0.00455	-0.00531	-0.00576	-0.0063	-0.00673	-0.00702	-0.00737	-0.00782	-0.01176		1265.09	0.000829242	0.000529341	0.00050048
1.32333	3.9249	140.581											161.186	0.84864									1130.1	0.00867	0.00836	0.00731	0.00672	0.00582	0.0057	0.00437	0.00412	0.00362	-0.000198461		1268.95	-0.00467	-0.00547	-0.00583	-0.0065	-0.00677	-0.00705	-0.00744	-0.00795	-0.01185		1268.95	0.000825524	0.000577114	0.000514645
1.32363	3.79379	134.939											161.201	5.63377									1133.96	0.00822	0.00791	0.00707	0.00624	0.00552	0.00544	0.0044	0.00432	0.00316	-0.000418679		1272.81	-0.00483	-0.00551	-0.00593	-0.0066	-0.00682	-0.00712	-0.0074	-0.00803	-0.01181		1272.81	0.000780843	0.000511792	0.000430691
1.32394	3.75488	130.317											161.217	-0.0949									1137.81	0.00787	0.00765	0.00704	0.00644	0.00581	0.0055	0.00481	0.00429	0.0031	-0.000463629		1276.66	-0.00509	-0.00575	-0.00618	-0.00686	-0.00706	-0.00739	-0.00768	-0.00818	-0.01185		1276.66	0.000753923	0.000403163	0.000406181
1.32424	3.65708	126.391											161.232	1.42963									1141.67	0.0075	0.0075	0.00675	0.00657	0.00567	0.00562	0.00477	0.00423	0.00304	-0.000258468		1280.52	-0.0053	-0.00604	-0.00645	-0.00704	-0.00731	-0.0077	-0.00796	-0.00838	-0.012		1280.52	0.000748579	0.000411123	0.00046293
1.32455	3.60617	122.969											161.248	0.67446									1145.53	0.00761	0.00737	0.00669	0.00649	0.00552	0.00564	0.00466	0.00414	0.00305	-0.000170243		1284.38	-0.00543	-0.00619	-0.00659	-0.00709	-0.0075	-0.00789	-0.00816	-0.00859	-0.01207		1284.38	0.000609962	0.00037902	0.000360549
1.32485	3.64755	119.84											161.263	4.90024									1149.38	0.0078	0.0074	0.00696	0.00659	0.00577	0.0059	0.00472	0.00414	0.0032	-0.000116053		1288.24	-0.0056	-0.0063	-0.0067	-0.00726	-0.0077	-0.00793	-0.00833	-0.00871	-0.01206		1288.24	0.000436694	0.000229216	0.000272845
1.32516	3.56359	117.004											161.279	6.46883									1153.24	0.00779	0.00737	0.00722	0.00685	0.00613	0.00616	0.00487	0.00438	0.0033	-0.000188558		1292.09	-0.00569	-0.00635	-0.00677	-0.00729	-0.00774	-0.00793	-0.00833	-0.00875	-0.01189		1292.09	0.000420277	0.000172166	0.000294927
1.32546	3.53733	114.422											161.294	2.92663									1157.1	0.00763	0.00726	0.00712	0.00678	0.00623	0.00616	0.00494	0.00447	0.00334	-0.000287144		1295.95	-0.0058	-0.00647	-0.00694	-0.0075	-0.00786	-0.00806	-0.00835	-0.0089	-0.01177		1295.95	0.00047182	0.000179193	0.000335546
1.32577	3.45328	112.095											161.31	5.22205									1160.95	0.00755	0.00723	0.00703	0.00673	0.00637	0.00621	0.00486	0.00449	0.00323	-0.000343994		1299.81	-0.0059	-0.00651	-0.00709	-0.00769	-0.00802	-0.0082	-0.00852	-0.00902	-0.01182		1299.81	0.000445915	0.000174817	0.000293932
1.32608	3.4149	109.989											161.325	1.46167									1164.81	0.0076	0.00736	0.00699	0.00676	0.00651	0.00627	0.00497	0.0045	0.00333	-0.000272608		1303.66	-0.00594	-0.00659	-0.00714	-0.00773	-0.00804	-0.00828	-0.00869	-0.0091	-0.01188		1303.66	0.000451388	0.000222618	0.000304741
1.32638	3.42614	108.162											161.341	-0.78853									1168.67	0.0077	0.00756	0.0071	0.00683	0.00654	0.0063	0.00516	0.00446	0.00353	-0.000171369		1307.52	-0.00601	-0.00669	-0.00711	-0.00774	-0.0079	-0.00829	-0.00865	-0.00915	-0.01185		1307.52	0.000522241	0.000240056	0.000355077
1.32669	3.28409	106.607											161.356	-1.31304									1172.53	0.00758	0.00749	0.00699	0.00667	0.00629	0.00637	0.00518	0.00433	0.0035	-0.000135895		1311.38	-0.00607	-0.00684	-0.00723	-0.00779	-0.00798	-0.00844	-0.00877	-0.00922	-0.01191		1311.38	0.000594002	0.000276028	0.000335778
1.32699	3.18478	105.386											161.372	0.60466									1176.38	0.00735	0.00719	0.00674	0.00653	0.00612	0.00635	0.00513	0.00425	0.00333	-0.000229293		1315.23	-0.00602	-0.00679	-0.00727	-0.00774	-0.00806	-0.00844	-0.00881	-0.00919	-0.01185		1315.23	0.000594135	0.000320093	0.000309019
1.3273	3.22128	104.371											161.387	2.61841									1180.24	0.00716	0.00694	0.00659	0.00644	0.00601	0.00624	0.00498	0.00422	0.0033	-0.000177496		1319.09	-0.00603	-0.00676	-0.00721	-0.00773	-0.00811	-0.00839	-0.00871	-0.0092	-0.01188		1319.09	0.000542013	0.000270524	0.000379385
1.3276	3.21071	103.266											161.403	4.59361									1184.1	0.00714	0.00699	0.00659	0.0064	0.00601	0.00612	0.00487	0.0041	0.00333	-7.64998e-05		1322.95	-0.00609	-0.00681	-0.00726	-0.00795	-0.00819	-0.00839	-0.00875	-0.00927	-0.01202		1322.95	0.000576086	0.000213336	0.000425583
1.32791	3.12701	102.201											161.418	2.84439									1187.95	0.00717	0.0071	0.00678	0.00641	0.00616	0.00604	0.00491	0.00417	0.00346	-0.000115788		1326.81	-0.00612	-0.0068	-0.00734	-0.00806	-0.00816	-0.00834	-0.00877	-0.00926	-0.012		1326.81	0.000554687	0.000209093	0.000369071
1.32822	3.19488	101.29											161.433	2.48827									1191.81	0.00731	0.00724	0.007	0.00652	0.00636	0.00614	0.00503	0.00447	0.00365	-0.000113569		1330.66	-0.00616	-0.00687	-0.00739	-0.008	-0.00819	-0.0084	-0.00881	-0.00931	-0.01199		1330.66	0.000540189	0.000168022	0.000287533
1.32852	3.29929	100.596											161.449	-2.6968									1195.67	0.00728	0.00716	0.00687	0.00646	0.00623	0.00616	0.00501	0.00447	0.00347	-0.000123307		1334.52	-0.00617	-0.00692	-0.00733	-0.00796	-0.00819	-0.00847	-0.00882	-0.00933	-0.01198		1334.52	0.000550938	0.00019875	0.000369535
1.32883	3.28638	100.167											161.464	-6.01909									1199.53	0.00725	0.00721	0.00677	0.00647	0.00609	0.00613	0.00504	0.0044	0.00344	-2.17023e-05		1338.38	-0.00617	-0.00688	-0.00738	-0.00797	-0.00815	-0.00846	-0.00879	-0.00931	-0.01197		1338.38	0.000626188	0.000340022	0.000488505
1.32913	3.0272	99.958											161.48	1.2231									1203.38	0.00713	0.0072	0.00671	0.00637	0.00604	0.00608	0.00501	0.00432	0.00344	2.19353e-05		1342.23	-0.00637	-0.00698	-0.00756	-0.0081	-0.00827	-0.0086	-0.00893	-0.0094	-0.012		1342.23	0.000547554	0.000297148	0.000384658
1.32944	2.91507	99.9265											161.495	6.99814									1207.24	0.00692	0.00697	0.00664	0.00631	0.00604	0.00602	0.00494	0.00423	0.00335	-4.48943e-05		1346.09	-0.00654	-0.0072	-0.00765	-0.00828	-0.00848	-0.00879	-0.00911	-0.00956	-0.01202		1346.09	0.000368673	0.000169746	0.000207668
1.32974	2.90615	100.013											161.511	4.90402									1211.1	0.00656	0.00667	0.00646	0.00616	0.00586	0.00584	0.00478	0.00423	0.00331	-7.44458e-05		1349.95	-0.0066	-0.00733	-0.00769	-0.00843	-0.00863	-0.00889	-0.00919	-0.00963	-0.01195		1349.95	0.000352093	0.000148035	0.000150156
1.33005	2.78398	100.307											161.526	3.20782									1214.95	0.00621	0.00645	0.00631	0.00607	0.00577	0.00585	0.0048	0.00425	0.00331	-7.19612e-05		1353.81	-0.00664	-0.00734	-0.00771	-0.00843	-0.00868	-0.00899	-0.00923	-0.00966	-0.0119		1353.81	0.000410493	0.000116979	0.000177569
1.33035	2.72813	100.71											161.542	4.17128									1218.81	0.00595	0.00626	0.00622	0.00599	0.00573	0.00587	0.00484	0.00427	0.00328	-9.45874e-05		1357.66	-0.00655	-0.00726	-0.00761	-0.00829	-0.00859	-0.00899	-0.00919	-0.00966	-0.01192		1357.66	0.000383	6.32575e-05	0.000184563
1.33066	2.73531	101.086											161.557	-2.50802									1222.67	0.00577	0.00631	0.00621	0.00601	0.00572	0.0059	0.00489	0.00434	0.00332	-0.000122281		1361.52	-0.00648	-0.00722	-0.00759	-0.00825	-0.00851	-0.00898	-0.00919	-0.00971	-0.01195		1361.52	0.000422134	0.000150024	0.000246587
1.33097	2.65122	101.33											161.573	2.00195									1226.52	0.00577	0.00641	0.0063	0.00615	0.00586	0.00605	0.00497	0.00445	0.00348	-9.8397e-05		1365.38	-0.0066	-0.00738	-0.00777	-0.0084	-0.00864	-0.00904	-0.00926	-0.00983	-0.01196		1365.38	0.00038091	0.000124933	0.000248543
1.33127	2.50025	101.716											161.588	1.53012									1230.38	0.00607	0.00664	0.00655	0.00645	0.00621	0.00633	0.00516	0.00467	0.00368	-4.96982e-05		1369.23	-0.00677	-0.00757	-0.008	-0.00856	-0.00877	-0.00917	-0.00943	-0.00991	-0.01203		1369.23	0.000421769	0.000129573	0.000314755
1.33158	2.28985	102.291											161.604	7.65351									1234.24	0.00654	0.00689	0.00684	0.00668	0.00644	0.00647	0.00529	0.00482	0.00374	-0.000152026		1373.09	-0.00709	-0.00779	-0.00821	-0.00881	-0.00904	-0.00941	-0.00974	-0.01006	-0.01212		1373.09	0.000535909	0.000302056	0.000469498
1.33188	2.22747	103.029											161.619	2.08859									1238.1	0.00722	0.00733	0.00726	0.00699	0.0067	0.0067	0.00546	0.00495	0.00385	-0.000255951		1376.95	-0.00713	-0.00782	-0.00823	-0.00885	-0.00918	-0.0094	-0.0097	-0.01008	-0.01207		1376.95	0.00052254	0.000303349	0.000419812
1.33219	2.20189	104.078											161.635	-5.56719									1241.95	0.00783	0.00783	0.00757	0.00734	0.00696	0.00694	0.00562	0.00508	0.00397	-0.000211377		1380.8	-0.00708	-0.00768	-0.00829	-0.00887	-0.0092	-0.00935	-0.00968	-0.01012	-0.01209		1380.8	0.000386714	0.000101236	0.000260246
1.33249	2.11161	105.409											161.65	-2.58734									1245.81	0.00837	0.00826	0.00784	0.00755	0.0072	0.00715	0.00577	0.00521	0.00407	-0.000114496		1384.66	-0.00701	-0.00775	-0.00833	-0.00894	-0.0092	-0.00935	-0.00977	-0.01013	-0.01226		1384.66	0.000475071	0.000226033	0.000361908
1.3328	2.16408	106.735											161.666	-0.43468									1249.67	0.00869	0.00851	0.00806	0.00762	0.00723	0.00722	0.0059	0.00523	0.00407	-9.75357e-05		1388.52	-0.00696	-0.00776	-0.00829	-0.0089	-0.00914	-0.00936	-0.00968	-0.01008	-0.01218		1388.52	0.000587035	0.000407906	0.000501906
1.3331	2.19786	108.145											161.681	-3.46061									1253.52	0.00897	0.00872	0.00831	0.00783	0.00741	0.00742	0.00615	0.00537	0.00423	-0.000124533		1392.38	-0.00715	-0.0078	-0.00829	-0.00889	-0.00919	-0.00942	-0.00969	-0.0103	-0.01211		1392.38	0.00052317	0.000346687	0.000465484
1.33341	2.2486	109.801											161.697	0.11578									1257.38	0.00911	0.00881	0.00843	0.00799	0.00768	0.00767	0.00641	0.00563	0.00441	-0.000194188		1396.23	-0.00731	-0.00787	-0.00833	-0.00893	-0.00929	-0.00937	-0.00985	-0.0104	-0.01214		1396.23	0.000489964	0.000231901	0.000408072
1.33372	2.35011	111.683											161.712	2.59938									1261.24	0.00876	0.00846	0.00809	0.00776	0.00753	0.00757	0.00641	0.00572	0.00439	-0.000192069		1400.09	-0.00709	-0.00785	-0.0083	-0.00891	-0.00921	-0.00934	-0.00981	-0.01016	-0.01198		1400.09	0.000604122	0.000166199	0.000376566
1.33402	2.4182	114.077											161.728	-0.15805									1265.09	0.0078	0.00757	0.0072	0.0069	0.00669	0.00689	0.00583	0.00529	0.00404	-0.000187266		1403.95	-0.00693	-0.00786	-0.00827	-0.00893	-0.00918	-0.00942	-0.00978	-0.01017	-0.01184		1403.95	0.000576418	0.000130336	0.000373648
1.33433	2.37858	117.19											161.743	5.54135									1268.95	0.00707	0.00682	0.00648	0.0061	0.00595	0.00622	0.00527	0.00472	0.00359	-0.00023585		1407.8	-0.00697	-0.00789	-0.00817	-0.00892	-0.00907	-0.00932	-0.00967	-0.01016	-0.01191		1407.8	0.000539326	0.000238465	0.000370265
1.33463	2.32522	120.528											161.759	6.65556									1272.81	0.00694	0.00663	0.00628	0.00588	0.00576	0.00611	0.00521	0.00454	0.00351	-0.000127282		1411.66	-0.007	-0.00783	-0.00817	-0.00888	-0.00894	-0.00926	-0.00961	-0.00998	-0.01193		1411.66	0.000505422	0.000346455	0.00037252
1.33494	2.32205	122.633											161.774	-2.86716									1276.66	0.00716	0.00672	0.00643	0.00593	0.00587	0.00633	0.0054	0.00465	0.00369	-0.000121287		1415.52	-0.00698	-0.00776	-0.00823	-0.0088	-0.00894	-0.00929	-0.0096	-0.00992	-0.01186		1415.52	0.000651174	0.000552563	0.000532293
1.33524	2.20791	122.108											161.79	0.38103									1280.52	0.00737	0.00693	0.00659	0.00599	0.00603	0.00643	0.00543	0.00474	0.00383	-0.000165904		1419.37	-0.00696	-0.00783	-0.0082	-0.00882	-0.00912	-0.00915	-0.00962	-0.01008	-0.0119		1419.37	0.000856996	0.000664382	0.000711009
1.33555	2.23155	118.93											161.805	4.32962									1284.38	0.00754	0.0072	0.00674	0.00613	0.00614	0.00643	0.00536	0.00473	0.00381	-0.000156365		1423.23	-0.00675	-0.00775	-0.008	-0.00869	-0.009	-0.00908	-0.00945	-0.00999	-0.01185		1423.23	0.000692523	0.000461338	0.00054407
1.33585	2.352	114.426											161.821	0.1597									1288.24	0.00769	0.00737	0.00683	0.00626	0.00617	0.00641	0.00531	0.00472	0.00377	-4.47287e-05		1427.09	-0.00679	-0.00767	-0.00805	-0.00863	-0.00899	-0.00916	-0.00931	-0.00995	-0.01189		1427.09	0.000535876	0.000314224	0.000332826
1.33616	2.37968	109.757											161.836	-1.60031									1292.09	0.00784	0.00745	0.0069	0.0064	0.00621	0.00635	0.00513	0.00463	0.0037	-0.000117146		1430.94	-0.00688	-0.00766	-0.00805	-0.00862	-0.00897	-0.00924	-0.00936	-0.00994	-0.01201		1430.94	0.000649747	0.000516834	0.000440376
1.33647	2.26869	105.531											161.852	1.37286									1295.95	0.00791	0.00746	0.00687	0.00645	0.00617	0.00621	0.005	0.00454	0.0036	-0.000304726		1434.8	-0.00696	-0.00768	-0.00797	-0.00865	-0.00882	-0.00928	-0.0095	-0.00986	-0.01215		1434.8	0.000782602	0.000674968	0.000622969
1.33677	2.2032	102.004											161.867	0.67014									1299.81	0.00807	0.00758	0.00703	0.00659	0.00613	0.00622	0.00506	0.00461	0.00364	-0.000231512		1438.66	-0.00701	-0.00762	-0.00805	-0.0087	-0.00887	-0.00919	-0.00957	-0.00989	-0.01218		1438.66	0.000735801	0.000435766	0.000533852
1.33708	2.2092	99.171											161.883	1.84122									1303.66	0.00808	0.00758	0.00708	0.00652	0.00601	0.00628	0.00502	0.00458	0.0036	-0.000207601		1442.52	-0.00695	-0.00754	-0.00806	-0.00859	-0.00901	-0.00911	-0.0096	-0.00993	-0.01212		1442.52	0.000645599	0.000292904	0.000347152
1.33738	2.3156	96.9975											161.898	7.1275									1307.52	0.00807	0.00754	0.00717	0.00644	0.00601	0.00631	0.00498	0.00449	0.00362	-0.000235585		1446.37	-0.00676	-0.00748	-0.00791	-0.00843	-0.00889	-0.00909	-0.00953	-0.00982	-0.01205		1446.37	0.000628709	0.000305968	0.000313793
1.33769	2.37512	95.5205											161.914	2.5506									1311.38	0.00822	0.00763	0.00732	0.00656	0.00622	0.00634	0.00514	0.00459	0.00374	-0.000171004		1450.23	-0.00662	-0.00746	-0.0078	-0.00838	-0.00865	-0.00895	-0.00929	-0.00975	-0.01203		1450.23	0.000565668	0.000396431	0.000287102
1.33799	2.44446	94.69											161.929	4.70988									1315.23	0.0084	0.00787	0.00737	0.00683	0.0064	0.00635	0.00522	0.00462	0.00377	-5.1421e-05		1454.09	-0.00654	-0.00743	-0.00759	-0.00835	-0.0086	-0.00885	-0.00918	-0.00963	-0.01209		1454.09	0.000738025	0.000668065	0.000618025
1.3383	2.42269	94.361											161.944	-0.82953									1319.09	0.00846	0.00802	0.00742	0.00702	0.00636	0.00631	0.00511	0.00453	0.00372	-6.90127e-05		1457.94	-0.00632	-0.00709	-0.00745	-0.00823	-0.00847	-0.00856	-0.009	-0.00943	-0.01195		1457.94	0.00092579	0.000806037	0.000885083
1.3386	2.20335	94.3295											161.96	-3.86426									1322.95	0.0087	0.00825	0.00757	0.0071	0.00644	0.00647	0.00521	0.00465	0.00382	-6.82556e-06		1461.8	-0.00622	-0.00683	-0.00751	-0.00816	-0.00835	-0.0085	-0.00903	-0.00943	-0.01189		1461.8	0.000899891	0.000617262	0.000696539
1.33891	2.04153	94.507											161.975	1.94459									1326.81	0.00878	0.0083	0.00759	0.00698	0.00647	0.00653	0.00526	0.0046	0.00378	-9.31057e-06		1465.66	-0.00619	-0.00688	-0.00733	-0.00809	-0.0083	-0.00847	-0.0091	-0.00941	-0.01192		1465.66	0.000926156	0.000600904	0.000709051
1.33922	1.95078	95.04											161.991	7.45658									1330.66	0.00871	0.00818	0.00752	0.00692	0.0064	0.00642	0.00513	0.00454	0.00367	-0.00016342		1469.52	-0.00602	-0.00681	-0.00707	-0.00785	-0.00806	-0.0083	-0.00887	-0.00917	-0.01182		1469.52	0.000956107	0.000693718	0.000830735
1.33952	1.89963	95.6265											162.006	4.53693									1334.52	0.00852	0.00797	0.00733	0.00687	0.00621	0.00628	0.00499	0.00451	0.00359	-0.000237307		1473.37	-0.00596	-0.00672	-0.00687	-0.00763	-0.00787	-0.00826	-0.00868	-0.00901	-0.01182		1473.37	0.00108	0.000938774	0.00107
1.33983	1.85868	96.0325											162.022	8.14517									1338.38	0.00837	0.00781	0.00721	0.00681	0.00611	0.0062	0.00489	0.00443	0.00351	-0.000215881		1477.23	-0.00611	-0.00672	-0.00704	-0.00773	-0.00807	-0.00844	-0.00878	-0.00916	-0.01191		1477.23	0.000996522	0.000849127	0.000891292
1.34013	1.89484	96.3525											162.037	2.84464									1342.23	0.00835	0.00783	0.00724	0.00674	0.00616	0.0062	0.00487	0.00442	0.00351	-0.000173025		1481.09	-0.00615	-0.0067	-0.0072	-0.00783	-0.00812	-0.00845	-0.00879	-0.00928	-0.01195		1481.09	0.000941065	0.000656749	0.000730092
1.34044	1.86261	96.5565											162.053	-1.01161									1346.09	0.00833	0.00783	0.00728	0.00662	0.00615	0.00626	0.00488	0.00445	0.00357	-0.000200315		1484.94	-0.00605	-0.00666	-0.00721	-0.00782	-0.00812	-0.00835	-0.00876	-0.00928	-0.01189		1484.94	0.00109	0.000703973	0.000866059
1.34074	1.84658	96.941											162.068	3.92919									1349.95	0.00819	0.00772	0.0072	0.00645	0.00599	0.0062	0.00484	0.00437	0.00357	-0.000218067		1488.8	-0.00591	-0.00662	-0.00712	-0.0078	-0.00809	-0.00825	-0.00868	-0.00912	-0.01178		1488.8	0.0013	0.00098905	0.0012
1.34105	1.93508	97.504											162.084	-0.96758									1353.81	0.00799	0.00763	0.00711	0.00636	0.00579	0.00611	0.00481	0.00436	0.00354	-0.000167295		1492.66	-0.00595	-0.00672	-0.00718	-0.00783	-0.0081	-0.00843	-0.00873	-0.00916	-0.01189		1492.66	0.00124	0.000965106	0.00113
1.34135	2.07137	98.2415											162.099	-0.92272									1357.66	0.00779	0.0074	0.00683	0.00622	0.00565	0.00599	0.00479	0.00429	0.00351	-8.75313e-05		1496.51	-0.00595	-0.00679	-0.00717	-0.00782	-0.00814	-0.00844	-0.00874	-0.00919	-0.01189		1496.51	0.00126	0.000955941	0.00112
1.34166	2.08049	99.461											162.115	1.82977									1361.52	0.0077	0.00726	0.00654	0.00614	0.00556	0.00592	0.00462	0.00413	0.00336	-0.000111912		1500.37	-0.00604	-0.00688	-0.00721	-0.00791	-0.00828	-0.00846	-0.00882	-0.00931	-0.01186		1500.37	0.00126	0.000965704	0.00107
1.34197	2.09614	101.135											162.13	-0.85468									1365.38	0.00776	0.00737	0.0066	0.00624	0.00559	0.00592	0.0046	0.00413	0.00327	-0.000123341		1504.23	-0.00615	-0.00698	-0.00733	-0.00804	-0.00832	-0.00854	-0.00887	-0.00948	-0.01189		1504.23	0.00137	0.00107	0.00111
1.34227	2.18329	103.334											162.146	-1.62439									1369.23	0.00797	0.00748	0.00676	0.00639	0.00577	0.00594	0.00471	0.00421	0.00332	-0.00010002		1508.09	-0.00616	-0.00715	-0.00753	-0.00811	-0.00831	-0.00855	-0.00891	-0.00949	-0.01192		1508.09	0.00164	0.00132	0.00139
1.34258	2.1678	105.969											162.161	1.55494									1373.09	0.00795	0.00735	0.00669	0.00628	0.00566	0.00576	0.00464	0.00415	0.00315	-0.000126885		1511.94	-0.00624	-0.00713	-0.00756	-0.00812	-0.00838	-0.00853	-0.00901	-0.00937	-0.01193		1511.94	0.00143	0.00121	0.00121
1.34288	2.1431	109.21											162.177	-0.71223									1376.95	0.00792	0.00738	0.00673	0.00621	0.00566	0.00574	0.0047	0.00417	0.0031	-0.000203263		1515.8	-0.00634	-0.00716	-0.00752	-0.00815	-0.00845	-0.00865	-0.00912	-0.00948	-0.01189		1515.8	0.00146	0.00122	0.00128
1.34319	2.19253	113.219											162.192	2.20084									1380.8	0.00792	0.00743	0.00681	0.00624	0.00576	0.00587	0.00483	0.00429	0.00322	-0.000224889		1519.66	-0.00631	-0.00711	-0.00755	-0.00808	-0.00848	-0.00873	-0.00918	-0.00969	-0.01176		1519.66	0.00167	0.00144	0.00157
1.34349	2.28003	118.118											162.208	-2.76203									1384.66	0.00788	0.00733	0.00671	0.00625	0.00575	0.00584	0.00477	0.0043	0.00327	-0.000213033		1523.51	-0.0063	-0.00699	-0.00756	-0.00813	-0.00841	-0.00872	-0.00921	-0.00961	-0.01179		1523.51	0.00169	0.0015	0.00159
1.3438	2.19578	124.008											162.223	5.54574									1388.52	0.00773	0.00709	0.00648	0.00607	0.00564	0.00565	0.00453	0.00407	0.00325	-0.000116517		1527.37	-0.00644	-0.00712	-0.00764	-0.00832	-0.00853	-0.0089	-0.00932	-0.00965	-0.01186		1527.37	0.00144	0.00123	0.00127
1.3441	2.09604	131.1											162.239	-0.02429									1392.38	0.00757	0.00697	0.00633	0.0059	0.00552	0.00552	0.00439	0.004	0.00324	3.44939e-05		1531.23	-0.00649	-0.00722	-0.00767	-0.00836	-0.00863	-0.00886	-0.00932	-0.00972	-0.01185		1531.23	0.00141	0.0011	0.00119
1.34441	2.06667	139.509											162.254	-7.31686									1396.23	0.00719	0.00655	0.00607	0.00575	0.0052	0.0053	0.00425	0.00392	0.00315	0.00016895		1535.08	-0.00648	-0.00719	-0.00762	-0.00825	-0.00858	-0.00875	-0.00915	-0.00962	-0.01178		1535.08	0.00141	0.0011	0.0013
1.34472	2.11678	149.28											162.27	0.71505									1400.09	0.00718	0.00649	0.0061	0.00575	0.00521	0.00532	0.00419	0.00379	0.00303	5.3084e-05		1538.94	-0.00645	-0.0071	-0.00763	-0.00807	-0.00849	-0.00882	-0.00887	-0.00952	-0.01175		1538.94	0.00163	0.0014	0.00167
1.34502	2.16447	160.617											162.285	4.72531									1403.95	0.00729	0.00668	0.00614	0.00569	0.0052	0.00526	0.00408	0.00372	0.0029	-0.000115424		1542.8	-0.00623	-0.00693	-0.00745	-0.00799	-0.00835	-0.0088	-0.00884	-0.0094	-0.01187		1542.8	0.00182	0.00157	0.00177
1.34533	2.0633	173.56											162.301	4.04658									1407.8	0.00738	0.00679	0.00629	0.00573	0.0052	0.00523	0.0041	0.00385	0.0029	-0.000199123		1546.65	-0.00627	-0.00696	-0.00743	-0.0081	-0.00835	-0.00874	-0.00908	-0.0095	-0.0119		1546.65	0.00147	0.00123	0.00128
1.34563	1.87309	188.145											162.316	-1.82575									1411.66	0.00738	0.00676	0.00622	0.00572	0.00513	0.0053	0.00413	0.00387	0.00302	-0.000204256		1550.51	-0.00635	-0.007	-0.00744	-0.00809	-0.00842	-0.00869	-0.00907	-0.00958	-0.01188		1550.51	0.00137	0.00117	0.00118
1.34594	1.88299	204.104											162.332	-0.64428									1415.52	0.00738	0.0066	0.00598	0.00581	0.00506	0.00531	0.00407	0.00381	0.00296	-0.000186637		1554.37	-0.00635	-0.007	-0.00742	-0.00791	-0.00839	-0.00854	-0.00892	-0.00955	-0.01182		1554.37	0.00151	0.00132	0.00139
1.34624	2.07555	220.955											162.347	-0.48897									1419.37	0.00735	0.00632	0.0058	0.00564	0.00508	0.00526	0.00394	0.00357	0.0029	-0.000213662		1558.23	-0.00623	-0.00693	-0.00743	-0.0079	-0.00841	-0.0086	-0.00893	-0.00945	-0.01179		1558.23	0.00164	0.00143	0.00168
1.34655	2.16145	237.666											162.363	3.55947									1423.23	0.00743	0.00633	0.00602	0.00562	0.00522	0.00533	0.00396	0.00352	0.00288	-0.000407622		1562.08	-0.00614	-0.00688	-0.00743	-0.00796	-0.00837	-0.00858	-0.00894	-0.00926	-0.01192		1562.08	0.00152	0.00118	0.00133
1.34685	2.08843	252.095											162.378	-4.69028									1427.09	0.00742	0.00656	0.00613	0.00579	0.00542	0.00538	0.00404	0.00367	0.00288	-0.000366043		1565.94	-0.00608	-0.00687	-0.00732	-0.00795	-0.00829	-0.00853	-0.00887	-0.00918	-0.01192		1565.94	0.00159	0.00116	0.00123
1.34716	1.98677	260.779											162.394	2.87972									1430.94	0.0076	0.00692	0.0064	0.00586	0.00567	0.00549	0.00418	0.004	0.00297	-0.000289892		1569.8	-0.00606	-0.00691	-0.00732	-0.00794	-0.00832	-0.0086	-0.00893	-0.00927	-0.01192		1569.8	0.00165	0.00126	0.00129
1.34747	1.96745	260.4											162.409	2.08629									1434.8	0.00764	0.00697	0.00649	0.00593	0.00564	0.00554	0.00423	0.00401	0.00297	-0.00027519		1573.65	-0.00613	-0.00699	-0.00736	-0.00794	-0.00829	-0.00858	-0.00897	-0.00931	-0.01191		1573.65	0.00165	0.00133	0.00136
1.34777	2.03023	250.446											162.425	5.53297									1438.66	0.00783	0.00716	0.00669	0.00621	0.00566	0.00571	0.0044	0.00402	0.00311	-0.000118703		1577.51	-0.00619	-0.00698	-0.00738	-0.00798	-0.00828	-0.00859	-0.00891	-0.00931	-0.01193		1577.51	0.00164	0.00125	0.0013
1.34808	2.05268	233.354											162.44	0.44081									1442.52	0.00801	0.00741	0.00692	0.00632	0.00574	0.00588	0.00447	0.0041	0.00325	-9.74363e-05		1581.37	-0.00624	-0.00697	-0.00741	-0.00804	-0.00833	-0.00867	-0.00894	-0.00944	-0.01199		1581.37	0.00145	0.00106	0.00112
1.34838	2.106	212.768											162.455	-0.08178									1446.37	0.00812	0.00738	0.00698	0.00648	0.00583	0.00591	0.00451	0.00411	0.00327	-0.000162426		1585.22	-0.00624	-0.00696	-0.0074	-0.00806	-0.00835	-0.00868	-0.009	-0.0095	-0.01195		1585.22	0.00151	0.00115	0.00117
1.34869	2.2508	191.927											162.471	2.40296									1450.23	0.00811	0.00727	0.00686	0.00643	0.00587	0.00582	0.00444	0.00399	0.00327	-0.000250752		1589.08	-0.00631	-0.007	-0.0075	-0.00814	-0.0084	-0.0087	-0.00905	-0.00955	-0.01198		1589.08	0.00163	0.00126	0.00131
1.34899	2.38754	172.635											162.486	3.94442									1454.09	0.00797	0.00713	0.00678	0.00629	0.00573	0.00566	0.00424	0.00391	0.00311	-0.000413084		1592.94	-0.00626	-0.00703	-0.00751	-0.00813	-0.00841	-0.00867	-0.00903	-0.00949	-0.01199		1592.94	0.00183	0.00143	0.00149
1.3493	2.50326	155.668											162.502	6.05643									1457.94	0.00808	0.00715	0.00681	0.0064	0.00579	0.00593	0.00448	0.00416	0.00305	-0.000208628		1596.8	-0.00626	-0.007	-0.00748	-0.00809	-0.00843	-0.00868	-0.00902	-0.00944	-0.01199		1596.8	0.002	0.00162	0.00164
1.3496	2.43814	141.452											162.517	-1.92496									1461.8	0.00843	0.00768	0.00712	0.00678	0.0061	0.00628	0.00483	0.00443	0.00325	-0.000160935		1600.65	-0.00628	-0.00697	-0.00751	-0.00813	-0.0084	-0.00866	-0.00907	-0.00943	-0.01195		1600.65	0.00225	0.00182	0.00184
1.34991	2.21705	129.923											162.533	10.5645									1465.66	0.0086	0.00781	0.00719	0.0068	0.00621	0.00628	0.00482	0.00446	0.00337	-0.000329393		1604.51	-0.0063	-0.00698	-0.00752	-0.00817	-0.00836	-0.00867	-0.00909	-0.00945	-0.01193		1604.51	0.00262	0.00215	0.00214
1.35022	2.01055	120.596											162.548	1.05727									1469.52	0.00876	0.00786	0.00719	0.00689	0.00631	0.00627	0.00488	0.00433	0.00348	-0.000303998		1608.37	-0.0064	-0.00712	-0.00755	-0.00822	-0.00841	-0.00875	-0.00911	-0.00958	-0.01203		1608.37	0.00301	0.00258	0.0024
1.35052	1.89193	113.052											162.564	-3.02159									1473.37	0.00864	0.00774	0.00702	0.00686	0.00622	0.0061	0.00481	0.00402	0.00327	-0.000186273		1612.22	-0.00637	-0.00717	-0.00757	-0.00821	-0.00844	-0.00876	-0.00905	-0.00961	-0.01203		1612.22	0.00332	0.00287	0.00264
1.35083	1.97603	107.191											162.579	-0.38117									1477.23	0.0088	0.00804	0.00741	0.00695	0.00642	0.00633	0.00497	0.00439	0.00344	-8.73326e-05		1616.08	-0.00628	-0.00714	-0.0075	-0.00814	-0.00844	-0.0087	-0.00903	-0.00953	-0.01197		1616.08	0.00374	0.00316	0.00298
1.35113	2.0363	102.523											162.595	-3.48363									1481.09	0.00894	0.00823	0.00763	0.00706	0.00653	0.00647	0.00511	0.00463	0.00364	-1.12656e-06		1619.94	-0.00622	-0.00698	-0.00741	-0.00808	-0.00839	-0.00865	-0.00904	-0.00949	-0.01194		1619.94	0.004	0.00336	0.00317
1.35144	1.86048	98.653											162.61	-0.09725									1484.94	0.00892	0.00816	0.00757	0.00722	0.0065	0.00644	0.00505	0.00465	0.00365	5.63282e-06		1623.8	-0.00617	-0.00691	-0.00737	-0.00805	-0.00835	-0.0086	-0.00899	-0.00951	-0.01186		1623.8	0.00408	0.00343	0.00327
1.35174	1.61118	95.212											162.626	-0.2771									1488.8	0.00871	0.00789	0.00737	0.00724	0.00632	0.00632	0.00486	0.00448	0.00344	2.08745e-06		1627.65	-0.0062	-0.00693	-0.00742	-0.00808	-0.00829	-0.00861	-0.00901	-0.00952	-0.01193		1627.65	0.00395	0.0033	0.00306
1.35205	1.49023	92.1095											162.641	-2.12343									1492.66	0.00881	0.00809	0.00756	0.00721	0.00648	0.00648	0.00504	0.00451	0.00351	-8.88895e-05		1631.51	-0.00622	-0.00695	-0.00746	-0.00805	-0.00824	-0.00863	-0.00902	-0.00953	-0.01203		1631.51	0.00389	0.00325	0.00292
1.35235	1.54084	89.393											162.657	4.10428									1496.51	0.00878	0.00805	0.00757	0.00705	0.0065	0.00646	0.00501	0.00452	0.00348	-7.5539e-05		1635.37	-0.00609	-0.00685	-0.00736	-0.00793	-0.00815	-0.00849	-0.00886	-0.00942	-0.01198		1635.37	0.00406	0.00335	0.00313
1.35266	1.53777	87.092											162.672	5.52765									1500.37	0.00874	0.00806	0.00746	0.00706	0.00648	0.00648	0.00496	0.00453	0.00349	-7.41808e-05		1639.22	-0.00598	-0.00678	-0.00725	-0.00791	-0.00821	-0.00845	-0.00881	-0.00932	-0.01198		1639.22	0.00398	0.0033	0.00308
1.35297	1.51074	85.1945											162.688	-0.18814									1504.23	0.00862	0.00793	0.00724	0.00699	0.00637	0.0063	0.0048	0.00445	0.00346	-9.26992e-05		1643.08	-0.00595	-0.00677	-0.0072	-0.00788	-0.0082	-0.00843	-0.00879	-0.00932	-0.012		1643.08	0.00392	0.00326	0.00302
1.35327	1.61849	83.565											162.703	-1.33339									1508.09	0.00829	0.00732	0.00688	0.00679	0.00611	0.00592	0.00453	0.00416	0.0033	1.53082e-05		1646.94	-0.00585	-0.00669	-0.00708	-0.00776	-0.00807	-0.00833	-0.00868	-0.0093	-0.01191		1646.94	0.00401	0.00337	0.00321
1.35358	1.618	82.061											162.719	0.57782									1511.94	0.00851	0.00761	0.00717	0.00697	0.00624	0.00617	0.00484	0.00429	0.00341	0.000154432		1650.79	-0.0058	-0.00669	-0.00707	-0.00761	-0.00798	-0.00827	-0.00865	-0.00922	-0.01188		1650.79	0.00405	0.00343	0.00336
1.35388	1.56764	80.5485											162.734	2.35432									1515.8	0.00866	0.00784	0.00731	0.00707	0.00633	0.00632	0.00493	0.00435	0.00347	0.00019759		1654.65	-0.00589	-0.00665	-0.00714	-0.00764	-0.00805	-0.00835	-0.00877	-0.00919	-0.01198		1654.65	0.00368	0.00315	0.00304
1.35419	1.52105	79.081											162.75	6.36564									1519.66	0.00852	0.00764	0.00723	0.00695	0.00623	0.00628	0.00467	0.00429	0.00329	0.000178961		1658.51	-0.00588	-0.00664	-0.00719	-0.00771	-0.00812	-0.00833	-0.00881	-0.00924	-0.01199		1658.51	0.00337	0.00288	0.00263
1.35449	1.47526	77.8395											162.765	1.23934									1523.51	0.00845	0.00768	0.00719	0.00709	0.00635	0.00637	0.00468	0.00445	0.00326	5.18247e-05		1662.37	-0.00579	-0.00664	-0.00712	-0.0077	-0.00803	-0.00824	-0.00872	-0.00923	-0.01197		1662.37	0.00328	0.00274	0.0025
1.3548	1.46668	76.8575											162.781	4.07451									1527.37	0.0086	0.00797	0.00741	0.00729	0.00646	0.00645	0.00497	0.00462	0.00351	-7.97794e-05		1666.22	-0.00579	-0.00665	-0.00708	-0.00769	-0.00801	-0.00827	-0.0087	-0.00924	-0.01194		1666.22	0.00326	0.0027	0.00252
1.3551	1.42011	75.969											162.796	0.42088									1531.23	0.00873	0.00813	0.00752	0.00742	0.00657	0.00653	0.00513	0.00471	0.00357	-0.000108865		1670.08	-0.00583	-0.00663	-0.007	-0.00768	-0.00806	-0.0083	-0.00875	-0.00925	-0.0119		1670.08	0.00321	0.0027	0.00258
1.35541	1.37015	75.1895											162.812	4.60639									1535.08	0.0086	0.008	0.00737	0.00737	0.00649	0.00645	0.00497	0.00452	0.00347	-4.85718e-05		1673.94	-0.0059	-0.00664	-0.007	-0.00777	-0.00809	-0.00834	-0.00877	-0.00928	-0.01192		1673.94	0.00286	0.00247	0.00236
1.35572	1.38814	74.4175											162.827	3.0864									1538.94	0.00853	0.00778	0.00726	0.00733	0.00648	0.0065	0.00482	0.00431	0.00341	0.000140412		1677.79	-0.00591	-0.0067	-0.00703	-0.0078	-0.0081	-0.00838	-0.00872	-0.00929	-0.01193		1677.79	0.00264	0.00234	0.00222
1.35602	1.60458	73.7365											162.843	4.87537									1542.8	0.00832	0.00743	0.00698	0.00698	0.00637	0.00648	0.00463	0.00427	0.00324	-3.36629e-05		1681.65	-0.00589	-0.00671	-0.00706	-0.00781	-0.00805	-0.00836	-0.00879	-0.00924	-0.01196		1681.65	0.00264	0.00236	0.00225
1.35633	1.63038	73.0345											162.858	4.61548									1546.65	0.00874	0.00802	0.00746	0.00723	0.00669	0.0067	0.00506	0.00467	0.00363	-0.000134437		1685.51	-0.00592	-0.00673	-0.00718	-0.00782	-0.00808	-0.00833	-0.00891	-0.00929	-0.01203		1685.51	0.00245	0.00219	0.00207
1.35663	1.65045	72.2025											162.874	3.91001									1550.51	0.00871	0.00802	0.00741	0.00716	0.00654	0.00662	0.00508	0.0047	0.00372	-0.000183491		1689.36	-0.00597	-0.00672	-0.00721	-0.00781	-0.00812	-0.00835	-0.00884	-0.0093	-0.01202		1689.36	0.00215	0.00186	0.00178
1.35694	1.67878	71.3245											162.889	1.7494									1554.37	0.00852	0.00767	0.00712	0.00698	0.00621	0.0063	0.00478	0.00447	0.00354	-0.000207303		1693.22	-0.00595	-0.00671	-0.00712	-0.00773	-0.00808	-0.0083	-0.00873	-0.00923	-0.01191		1693.22	0.00205	0.00173	0.00173
1.35724	1.55053	70.5775											162.905	-0.29622									1558.23	0.00834	0.00732	0.00679	0.00684	0.00593	0.006	0.00446	0.00416	0.00334	-0.000151098		1697.08	-0.0059	-0.0067	-0.00709	-0.00762	-0.00798	-0.00818	-0.00863	-0.00924	-0.0119		1697.08	0.0022	0.00186	0.00192
1.35755	1.46838	69.8605											162.92	1.25341									1562.08	0.00877	0.00802	0.00742	0.00728	0.00665	0.00663	0.00514	0.00457	0.00373	-6.18237e-05		1700.93	-0.00594	-0.00671	-0.00712	-0.00769	-0.00791	-0.00817	-0.00864	-0.0092	-0.012		1700.93	0.00208	0.0019	0.00186
1.35785	1.38977	69.2											162.936	4.88818									1565.94	0.00892	0.0083	0.00769	0.00748	0.00684	0.00687	0.00537	0.00477	0.00385	-0.000119664		1704.79	-0.006	-0.00671	-0.00715	-0.00776	-0.0079	-0.00823	-0.00864	-0.00901	-0.01199		1704.79	0.00189	0.00166	0.00166
1.35816	1.2874	68.646											162.951	-7.1604									1569.8	0.00907	0.00846	0.00793	0.00774	0.00707	0.00711	0.00561	0.00501	0.00391	-0.000208231		1708.65	-0.00611	-0.00676	-0.00729	-0.00786	-0.00802	-0.00836	-0.00871	-0.00899	-0.01204		1708.65	0.00169	0.00136	0.00143
1.35847	1.3789	68.1155											162.966	-9.57167									1573.65	0.00907	0.00848	0.00797	0.00784	0.00727	0.00741	0.00593	0.00516	0.00403	-0.000172329		1712.51	-0.00613	-0.00684	-0.00735	-0.00792	-0.00812	-0.00842	-0.00874	-0.00901	-0.01201		1712.51	0.0017	0.00135	0.0014
1.35877	1.43218	67.6565											162.982	-1.70883									1577.51	0.00852	0.00797	0.00755	0.00738	0.00719	0.00761	0.00614	0.00534	0.00414	-0.000128309		1716.36	-0.00619	-0.00692	-0.00737	-0.00795	-0.0082	-0.00845	-0.00867	-0.00906	-0.0119		1716.36	0.00187	0.00152	0.00162
1.35908	1.40051	67.174											162.997	-4.15156									1581.37	0.00795	0.0074	0.00702	0.00674	0.00675	0.00739	0.00605	0.00535	0.00412	-9.79332e-05		1720.22	-0.0064	-0.00712	-0.0076	-0.00817	-0.00841	-0.00867	-0.00886	-0.00926	-0.01195		1720.22	0.00159	0.00129	0.00136
1.35938	1.28729	66.8315											163.013	8.64204									1585.22	0.00799	0.00743	0.00697	0.0066	0.0065	0.00718	0.00583	0.00521	0.00405	-5.60592e-05		1724.08	-0.00657	-0.0073	-0.00778	-0.00837	-0.00856	-0.00887	-0.00912	-0.00941	-0.01198		1724.08	0.00139	0.00109	0.00115
1.35969	1.07598	66.522											163.028	-0.09705									1589.08	0.00893	0.00835	0.00781	0.00733	0.00702	0.0073	0.00586	0.00526	0.00404	-0.000101677		1727.93	-0.00664	-0.00739	-0.00783	-0.00846	-0.00868	-0.009	-0.00926	-0.00948	-0.01197		1727.93	0.00137	0.00109	0.00118
1.35999	1.02063	66.2685											163.044	1.72602									1592.94	0.01018	0.00956	0.00899	0.0085	0.00798	0.00793	0.00629	0.0056	0.00433	-0.000104095		1731.79	-0.00656	-0.00736	-0.00774	-0.00837	-0.00869	-0.00902	-0.00932	-0.00957	-0.01193		1731.79	0.00155	0.00129	0.00144
1.3603	1.16706	66.109											163.059	1.54356									1596.8	0.01099	0.01036	0.00981	0.00925	0.00867	0.00856	0.00668	0.00594	0.00467	-7.23256e-05		1735.65	-0.0065	-0.00726	-0.0077	-0.00836	-0.00865	-0.00895	-0.0094	-0.00979	-0.01191		1735.65	0.00163	0.00135	0.00148
1.3606	1.30975	65.933											163.075	0.14066									1600.65	0.01162	0.01099	0.01047	0.00992	0.00923	0.00905	0.0071	0.00626	0.00493	-9.40242e-05		1739.5	-0.00656	-0.00731	-0.0077	-0.00843	-0.00875	-0.00905	-0.00955	-0.00996	-0.01193		1739.5	0.00153	0.00126	0.00136
1.36091	1.39681	65.8955											163.09	0.40471									1604.51	0.01228	0.01158	0.01109	0.01063	0.00983	0.0095	0.00755	0.0066	0.00515	-8.27278e-05		1743.36	-0.00657	-0.00733	-0.00771	-0.00848	-0.00881	-0.00915	-0.00966	-0.01008	-0.01191		1743.36	0.00148	0.00124	0.00132
1.36122	1.52665	65.843											163.106	1.66681									1608.37	0.01313	0.01239	0.01188	0.01138	0.01053	0.01002	0.00802	0.00699	0.0054	-7.10667e-05		1747.22	-0.00662	-0.00749	-0.00789	-0.0086	-0.00891	-0.00927	-0.00977	-0.01024	-0.01193		1747.22	0.0015	0.00131	0.00141
1.36152	1.54588	65.6055											163.121	-1.83158									1612.22	0.01385	0.01312	0.01258	0.01199	0.01109	0.01047	0.00825	0.00731	0.00555	-0.000136723		1751.08	-0.00688	-0.00777	-0.00822	-0.00882	-0.00912	-0.00948	-0.00995	-0.01042	-0.01196		1751.08	0.0014	0.00119	0.00129
1.36183	1.44087	65.2775											163.137	2.78004									1616.08	0.01448	0.01373	0.01309	0.0126	0.01162	0.01094	0.00841	0.00752	0.00563	-0.00032148		1754.93	-0.00715	-0.00794	-0.00846	-0.00902	-0.00934	-0.00967	-0.01005	-0.01049	-0.01194		1754.93	0.00128	0.00105	0.00111
1.36213	1.37019	64.901											163.152	-0.1704									1619.94	0.01525	0.01446	0.01375	0.01328	0.01226	0.01145	0.00882	0.00783	0.00589	-0.000259925		1758.79	-0.00728	-0.00808	-0.00858	-0.00919	-0.00946	-0.00976	-0.01009	-0.01055	-0.01192		1758.79	0.00125	0.00104	0.0011
1.36244	1.36645	64.52											163.168	3.33639									1623.8	0.01589	0.01508	0.01442	0.0139	0.01285	0.01193	0.00929	0.00825	0.00614	-0.000115556		1762.65	-0.00747	-0.00824	-0.00871	-0.00934	-0.00958	-0.00991	-0.01022	-0.01064	-0.01192		1762.65	0.00124	0.00101	0.00109
1.36274	1.41027	64.2115											163.183	1.49945									1627.65	0.0165	0.01569	0.01506	0.01447	0.01346	0.01245	0.00974	0.00864	0.00645	-0.000137882		1766.5	-0.00761	-0.00833	-0.00883	-0.00946	-0.00971	-0.01004	-0.01035	-0.0107	-0.01199		1766.5	0.00123	0.00102	0.00105
1.36305	1.37955	63.8835											163.199	4.31032									1631.51	0.01697	0.01607	0.01546	0.01483	0.01387	0.01288	0.01006	0.00889	0.00667	-0.000184584		1770.36	-0.00765	-0.00834	-0.00883	-0.00951	-0.00973	-0.01004	-0.01035	-0.01072	-0.01206		1770.36	0.00134	0.00121	0.0012
1.36335	1.27575	63.6025											163.214	3.19778									1635.37	0.01714	0.01608	0.01548	0.01501	0.01396	0.0131	0.01017	0.009	0.00673	-0.000264429		1774.22	-0.00759	-0.00832	-0.00881	-0.0095	-0.00972	-0.00999	-0.01035	-0.01079	-0.012		1774.22	0.00132	0.00115	0.00123
1.36366	1.23275	63.319											163.23	5.16346									1639.22	0.01754	0.01657	0.01595	0.0154	0.01432	0.01349	0.0106	0.00932	0.00705	-0.000255455		1778.07	-0.00767	-0.00838	-0.00887	-0.00952	-0.00975	-0.01004	-0.0104	-0.01085	-0.01195		1778.07	0.00122	0.000964874	0.00107
1.36397	1.16705	63.0975											163.245	0.59688									1643.08	0.01764	0.01671	0.01609	0.01547	0.01446	0.01361	0.01076	0.00939	0.00712	-0.000245388		1781.93	-0.00779	-0.00848	-0.00896	-0.00956	-0.00988	-0.01014	-0.01048	-0.01089	-0.01195		1781.93	0.00116	0.000918419	0.00103
1.36427	1.16367	62.9625											163.261	-0.16871									1646.94	0.01719	0.01623	0.01561	0.01513	0.01419	0.01342	0.01052	0.00921	0.0069	-0.000351609		1785.79	-0.00784	-0.00855	-0.00907	-0.00964	-0.01	-0.01024	-0.01059	-0.01097	-0.012		1785.79	0.00111	0.000864963	0.000982142
1.36458	1.14165	62.7825											163.276	2.55485									1650.79	0.01682	0.016	0.01545	0.01493	0.01395	0.01332	0.01044	0.00912	0.00683	-0.000444067		1789.64	-0.00777	-0.00853	-0.00905	-0.00962	-0.00992	-0.01019	-0.01058	-0.01097	-0.01201		1789.64	0.00118	0.000952089	0.00108
1.36488	1.18598	62.5825											163.292	3.26413									1654.65	0.01678	0.01607	0.0154	0.01489	0.01388	0.01328	0.01063	0.00934	0.00707	-0.000186968		1793.5	-0.00768	-0.00848	-0.00898	-0.00958	-0.00982	-0.01013	-0.01051	-0.01093	-0.01199		1793.5	0.00129	0.00109	0.00119
1.36519	1.22122	62.495											163.307	2.87782									1658.51	0.0167	0.01608	0.01533	0.01475	0.01375	0.01317	0.01066	0.00947	0.00716	-8.0442e-05		1797.36	-0.00771	-0.00849	-0.00899	-0.00961	-0.00987	-0.01018	-0.01051	-0.01102	-0.01195		1797.36	0.00125	0.00102	0.0011
1.36549	1.23152	62.4705											163.323	-2.09223									1662.37	0.01622	0.01551	0.01482	0.01421	0.01317	0.01266	0.01024	0.00909	0.00685	-9.11091e-05		1801.22	-0.00775	-0.00855	-0.009	-0.00967	-0.00994	-0.01026	-0.01058	-0.01108	-0.01193		1801.22	0.00121	0.000939172	0.00108
1.3658	1.34204	62.5885											163.338	1.02805									1666.22	0.0157	0.01485	0.01429	0.01366	0.01262	0.0121	0.0097	0.00857	0.00648	-9.96889e-05		1805.07	-0.00784	-0.00865	-0.00906	-0.00973	-0.01003	-0.01033	-0.0107	-0.01112	-0.012		1805.07	0.00115	0.000872998	0.00103
1.3661	1.46033	62.726											163.354	2.86906									1670.08	0.01505	0.01425	0.01373	0.01316	0.01214	0.01146	0.00908	0.00806	0.00607	-0.000100881		1808.93	-0.00791	-0.00872	-0.00911	-0.00979	-0.01005	-0.01038	-0.01076	-0.01117	-0.01203		1808.93	0.00115	0.000893384	0.00098025
1.36641	1.50224	62.599											163.369	0.92832									1673.94	0.01468	0.01401	0.01341	0.01285	0.01176	0.01098	0.00871	0.00778	0.00579	-5.6258e-05		1812.79	-0.00793	-0.0087	-0.00915	-0.00981	-0.01008	-0.01038	-0.01076	-0.01114	-0.01202		1812.79	0.00113	0.000879505	0.000934689
1.36672	1.43588	62.4825											163.385	0.8392									1677.79	0.01453	0.01384	0.01324	0.01268	0.01153	0.01078	0.00857	0.00762	0.00567	-5.36407e-05		1816.64	-0.00796	-0.00867	-0.0092	-0.0098	-0.01011	-0.01036	-0.01075	-0.01114	-0.01196		1816.64	0.00104	0.000787813	0.000878111
1.36702	1.48464	62.3235											163.4	-1.71386									1681.65	0.01415	0.01343	0.01288	0.0124	0.01117	0.01051	0.00831	0.00735	0.00548	-8.96183e-05		1820.5	-0.00798	-0.00869	-0.00921	-0.00982	-0.01014	-0.01036	-0.01074	-0.0112	-0.01189		1820.5	0.00102	0.000784726	0.000892686
1.36733	1.35599	62.037											163.416	1.60249									1685.51	0.01357	0.01292	0.01245	0.01196	0.01076	0.01019	0.00804	0.00715	0.00531	-8.52124e-05		1824.36	-0.008	-0.00874	-0.0092	-0.00984	-0.01018	-0.01038	-0.01076	-0.01124	-0.01192		1824.36	0.00113	0.000888536	0.00101
1.36763	1.1094	61.86											163.431	1.4701									1689.36	0.01343	0.01293	0.01239	0.01185	0.01077	0.01016	0.00809	0.0072	0.0054	-7.15305e-05		1828.21	-0.00798	-0.00876	-0.00921	-0.00983	-0.0101	-0.01036	-0.01077	-0.01124	-0.01196		1828.21	0.00126	0.001	0.00113
1.36794	1.05048	61.8815											163.447	7.53109									1693.22	0.01314	0.01266	0.01207	0.0116	0.01057	0.00996	0.00791	0.00705	0.00533	-4.53581e-05		1832.07	-0.008	-0.00878	-0.00924	-0.00991	-0.01008	-0.01041	-0.01081	-0.01124	-0.01197		1832.07	0.00118	0.000948436	0.00103
1.36824	1.06989	61.8855											163.462	4.55782									1697.08	0.0124	0.01176	0.01122	0.01097	0.01002	0.00943	0.00736	0.00659	0.00492	-0.000103233		1835.93	-0.0081	-0.00883	-0.00928	-0.00998	-0.0102	-0.01049	-0.01087	-0.01129	-0.012		1835.93	0.00107	0.000847833	0.000893815
1.36855	1.09993	61.829											163.477	7.01244									1700.93	0.01178	0.01109	0.01064	0.01045	0.00956	0.0091	0.00705	0.00636	0.00483	-0.000180543		1839.79	-0.00812	-0.00884	-0.00931	-0.00997	-0.01029	-0.0105	-0.01089	-0.01134	-0.01199		1839.79	0.0011	0.000886378	0.000968992
1.36886	1.07659	61.7195											163.493	-0.30449									1704.79	0.01165	0.01108	0.01069	0.01036	0.00946	0.0091	0.00716	0.00644	0.00497	-0.000186604		1843.64	-0.00804	-0.0088	-0.00926	-0.00988	-0.01024	-0.01044	-0.01081	-0.01128	-0.01195		1843.64	0.0012	0.00098015	0.00111
1.36916	1.10058	61.7365											163.508	1.3383									1708.65	0.01155	0.01108	0.01065	0.0102	0.00935	0.00905	0.0073	0.00649	0.00501	-0.00020578		1847.5	-0.00806	-0.00881	-0.00928	-0.0099	-0.0102	-0.01049	-0.01082	-0.01129	-0.01193		1847.5	0.00117	0.000908159	0.00105
1.36947	1.15699	61.779											163.524	0.11835									1712.51	0.01137	0.01091	0.01039	0.01003	0.00918	0.00887	0.00722	0.00637	0.00494	-0.000138511		1851.36	-0.00815	-0.00886	-0.00932	-0.00999	-0.01024	-0.01058	-0.01089	-0.01138	-0.01193		1851.36	0.00109	0.000826885	0.000952886
1.36977	1.2979	61.8815											163.539	4.65823									1716.36	0.01079	0.01013	0.00969	0.00962	0.00873	0.00837	0.00674	0.00609	0.00468	-9.79994e-05		1855.21	-0.00819	-0.00893	-0.00937	-0.01003	-0.01026	-0.0106	-0.01092	-0.01142	-0.01194		1855.21	0.00107	0.000813274	0.000911014
1.37008	1.39396	61.889											163.555	4.18267									1720.22	0.01071	0.01013	0.00972	0.00943	0.00865	0.00839	0.00676	0.00616	0.00483	-0.000119631		1859.07	-0.00825	-0.00897	-0.00944	-0.01004	-0.0103	-0.0106	-0.01095	-0.0114	-0.01196		1859.07	0.0011	0.000816594	0.00088339
1.37038	1.429	61.628											163.57	4.15855									1724.08	0.01072	0.01023	0.0098	0.0093	0.00856	0.00842	0.00677	0.00614	0.00485	-0.000172329		1862.93	-0.00825	-0.009	-0.00947	-0.01006	-0.01036	-0.01061	-0.011	-0.01139	-0.01196		1862.93	0.0011	0.000808958	0.000902182
1.37069	1.39085	61.235											163.586	2.56824									1727.93	0.01057	0.01008	0.00963	0.00915	0.00837	0.00828	0.00662	0.006	0.00474	-0.000154311		1866.79	-0.00815	-0.00895	-0.00936	-0.00999	-0.01029	-0.01055	-0.01093	-0.01136	-0.01194		1866.79	0.00118	0.000912143	0.00103
1.37099	1.33133	61.0165											163.601	3.84576									1731.79	0.01027	0.00962	0.00918	0.00889	0.00808	0.00795	0.0063	0.00577	0.00454	-0.000134934		1870.64	-0.00819	-0.00895	-0.00935	-0.01001	-0.01024	-0.01055	-0.01094	-0.01139	-0.01196		1870.64	0.00118	0.000954646	0.00105
1.3713	1.29939	60.945											163.617	1.0158									1735.65	0.01006	0.00935	0.00897	0.00865	0.00783	0.00769	0.00612	0.00562	0.00444	-0.000157988		1874.5	-0.00828	-0.00898	-0.00947	-0.01011	-0.01035	-0.01067	-0.01103	-0.01145	-0.01197		1874.5	0.00107	0.000861643	0.000932332
1.37161	1.32318	60.993											163.632	2.34131									1739.51	0.00995	0.00936	0.00897	0.00855	0.00771	0.00759	0.00604	0.00557	0.00443	-0.00013977		1878.36	-0.00832	-0.009	-0.00951	-0.01014	-0.01043	-0.01072	-0.01106	-0.01144	-0.01198		1878.36	0.000992935	0.000764711	0.00084116
1.37191	1.31354	61.0785											163.648	2.82315									1743.36	0.00974	0.00917	0.00874	0.00834	0.0075	0.00739	0.0059	0.00542	0.00433	-0.000202899		1882.21	-0.00837	-0.00902	-0.00954	-0.01015	-0.01045	-0.01071	-0.01108	-0.01144	-0.01198		1882.21	0.000981843	0.000739087	0.000827681
1.37222	1.31581	60.9225											163.663	-6.27589									1747.22	0.00944	0.00883	0.00841	0.00808	0.00727	0.00719	0.00572	0.00523	0.0042	-0.000212669		1886.07	-0.00834	-0.00903	-0.00956	-0.01015	-0.01043	-0.01074	-0.01114	-0.01147	-0.012		1886.07	0.00104	0.000828744	0.000900356
1.37252	1.26494	60.78											163.679	2.22631									1751.08	0.00949	0.00891	0.00849	0.0081	0.00735	0.00728	0.00585	0.00533	0.00428	-0.0001192		1889.93	-0.00829	-0.00906	-0.00955	-0.01018	-0.01042	-0.01078	-0.01112	-0.01152	-0.01202		1889.93	0.00109	0.000865594	0.000923366
1.37283	1.21149	60.766											163.694	-1.15621									1754.93	0.00961	0.0091	0.00863	0.0082	0.00746	0.00735	0.00599	0.00548	0.00437	-6.37784e-05		1893.78	-0.00834	-0.00907	-0.00957	-0.01019	-0.01045	-0.0108	-0.01109	-0.01155	-0.012		1893.78	0.00109	0.000810917	0.000903079
1.37313	1.2065	60.765											163.71	4.83709									1758.79	0.00955	0.00906	0.00853	0.00815	0.0074	0.0073	0.00596	0.00541	0.00433	-0.00010002		1897.64	-0.00839	-0.00905	-0.00958	-0.01018	-0.01045	-0.01075	-0.01108	-0.01153	-0.01194		1897.64	0.00107	0.000777789	0.000870873
1.37344	1.20691	60.786											163.725	-2.55055									1762.65	0.00944	0.009	0.00846	0.008	0.00729	0.00725	0.00588	0.00535	0.00435	-0.00017319		1901.5	-0.00841	-0.00912	-0.00963	-0.01022	-0.01052	-0.01078	-0.01113	-0.01155	-0.01196		1901.5	0.00106	0.000813805	0.000889366
1.37374	1.14868	60.7695											163.741	4.62027									1766.5	0.00938	0.00894	0.00843	0.00795	0.00723	0.0072	0.0058	0.00533	0.0043	-0.000222571		1905.36	-0.00847	-0.00923	-0.0097	-0.01033	-0.01063	-0.01088	-0.01123	-0.01163	-0.01206		1905.36	0.00103	0.000839267	0.000927617
1.37405	1.17464	60.6895											163.756	3.48899									1770.36	0.00906	0.00852	0.00813	0.00776	0.00697	0.00697	0.00554	0.00515	0.00407	-0.000241348		1909.21	-0.00843	-0.0092	-0.00969	-0.01033	-0.01059	-0.01086	-0.01123	-0.01164	-0.01206		1909.21	0.00106	0.000839865	0.000964409
1.37436	1.17078	60.5455											163.772	0.69916									1774.22	0.00901	0.00854	0.0081	0.00774	0.00699	0.00698	0.0056	0.00513	0.00416	-0.000152754		1913.07	-0.00837	-0.00914	-0.00967	-0.01028	-0.01052	-0.0108	-0.01118	-0.01159	-0.01198		1913.07	0.00109	0.000842488	0.000964177
1.37466	1.19262	60.3375											163.787	2.91674									1778.07	0.00923	0.00884	0.00833	0.00786	0.00718	0.00714	0.00577	0.00528	0.00441	-8.43179e-05		1916.93	-0.00835	-0.00909	-0.0097	-0.01026	-0.0105	-0.01082	-0.01121	-0.01161	-0.01192		1916.93	0.00111	0.000850422	0.000990179
1.37497	1.25446	60.135											163.803	1.41866									1781.93	0.00928	0.00884	0.00835	0.00785	0.00718	0.00714	0.00577	0.0053	0.0044	-8.73326e-05		1920.78	-0.00842	-0.00912	-0.00971	-0.01032	-0.0105	-0.01087	-0.01124	-0.01166	-0.01196		1920.78	0.00105	0.00082227	0.000956572
1.37527	1.29974	59.98											163.818	4.55338									1785.79	0.00928	0.00882	0.00834	0.00777	0.00713	0.00705	0.00577	0.00529	0.00432	-7.64998e-05		1924.64	-0.0085	-0.00919	-0.00976	-0.01037	-0.01053	-0.01092	-0.01127	-0.0117	-0.01202		1924.64	0.00103	0.000789705	0.00090278
1.37558	1.2278	59.815											163.834	-0.77133									1789.65	0.00914	0.00869	0.00819	0.00768	0.00701	0.00692	0.00564	0.0052	0.0042	-0.000135994		1928.5	-0.00851	-0.00919	-0.00975	-0.01037	-0.01056	-0.01096	-0.01127	-0.01168	-0.012		1928.5	0.00107	0.000824162	0.000925591
1.37588	1.05703	59.5925											163.849	-1.35445									1793.5	0.00894	0.00846	0.008	0.00755	0.00689	0.00682	0.00548	0.00509	0.00411	-0.0002129		1932.35	-0.00854	-0.00919	-0.00975	-0.01036	-0.0106	-0.01099	-0.01125	-0.01174	-0.01199		1932.35	0.00113	0.000856597	0.000956307
1.37619	1.04156	59.3905											163.865	2.376									1797.36	0.00904	0.00855	0.00811	0.00758	0.00695	0.00687	0.00556	0.00515	0.0042	-0.000220021		1936.21	-0.00853	-0.0092	-0.00973	-0.01038	-0.01062	-0.011	-0.01127	-0.01174	-0.01198		1936.21	0.00112	0.000857029	0.000982707
1.37649	1.09919	59.339											163.88	0.87324									1801.22	0.00912	0.00869	0.00821	0.00762	0.00702	0.00689	0.00565	0.0052	0.00428	-0.000178821		1940.07	-0.0085	-0.00924	-0.0097	-0.01037	-0.01059	-0.01095	-0.01126	-0.01169	-0.01194		1940.07	0.00114	0.000875621	0.00101
1.3768	1.10569	59.34											163.896	-2.86384									1805.07	0.00917	0.00876	0.00826	0.00767	0.00703	0.00698	0.00573	0.00527	0.00435	-0.000139339		1943.92	-0.00845	-0.00925	-0.00971	-0.01029	-0.0106	-0.01087	-0.01122	-0.01164	-0.01189		1943.92	0.00114	0.000871637	0.000993102
1.37711	1.17925	59.53											163.911	7.29245									1808.93	0.00909	0.00868	0.0082	0.00767	0.00698	0.00703	0.00571	0.00526	0.00434	-0.000114861		1947.78	-0.00851	-0.0093	-0.00977	-0.01034	-0.01068	-0.01094	-0.0113	-0.01171	-0.01196		1947.78	0.00108	0.00085351	0.000951093
1.37741	1.2691	59.7435											163.927	8.62999									1812.79	0.00907	0.00868	0.00822	0.00767	0.007	0.00705	0.0057	0.00521	0.00433	-0.000153483		1951.64	-0.0086	-0.00931	-0.00979	-0.01042	-0.01067	-0.01095	-0.01134	-0.01177	-0.01203		1951.64	0.00108	0.000859187	0.000904971
1.37772	1.3447	59.863											163.942	6.30395									1816.64	0.00912	0.00878	0.0083	0.00768	0.00705	0.00705	0.00574	0.00526	0.00438	-0.000157292		1955.5	-0.00859	-0.0093	-0.00977	-0.01042	-0.01061	-0.01091	-0.0113	-0.01178	-0.01194		1955.5	0.00109	0.000853476	0.000903842
1.37802	1.2839	60.066											163.958	2.7117									1820.5	0.0091	0.00876	0.00827	0.00765	0.00702	0.007	0.00574	0.00529	0.00439	-0.000147355		1959.35	-0.00861	-0.00927	-0.0098	-0.01043	-0.01065	-0.01098	-0.01127	-0.01179	-0.01192		1959.35	0.00108	0.00080544	0.000902846
1.37833	1.22177	60.247											163.973	3.63031									1824.36	0.00896	0.00855	0.00808	0.00758	0.0069	0.00689	0.00565	0.00519	0.00428	-0.00017266		1963.21	-0.00863	-0.00928	-0.00982	-0.01046	-0.01067	-0.01098	-0.0113	-0.01183	-0.01194		1963.21	0.00112	0.000840695	0.000917888
1.37863	1.29713	60.2795											163.988	0.73274									1828.21	0.00889	0.0084	0.00798	0.00753	0.00686	0.00686	0.00558	0.00514	0.00423	-0.000132052		1967.07	-0.00861	-0.00931	-0.00979	-0.01043	-0.01068	-0.01094	-0.01133	-0.01181	-0.01196		1967.07	0.00114	0.000881165	0.000945415
1.37894	1.2777	60.244											164.004	-3.63827									1832.07	0.00899	0.00853	0.00808	0.00752	0.00691	0.00691	0.00561	0.00522	0.00432	-0.00012821		1970.92	-0.00864	-0.00936	-0.00983	-0.01048	-0.01073	-0.011	-0.01139	-0.01182	-0.01198		1970.92	0.0011	0.00081832	0.000935685
1.37924	1.23047	60.2315											164.019	-4.01837									1835.93	0.00901	0.00866	0.00818	0.00756	0.00698	0.00692	0.00564	0.00524	0.00434	-0.000179616		1974.78	-0.00864	-0.00942	-0.00988	-0.01054	-0.01076	-0.01107	-0.01141	-0.01185	-0.01197		1974.78	0.00108	0.000790104	0.000928081
1.37955	1.2408	60.2525											164.035	-3.21186									1839.79	0.00899	0.00862	0.00817	0.00759	0.00695	0.00692	0.00566	0.0052	0.00428	-0.000169249		1978.64	-0.00866	-0.00941	-0.00989	-0.01052	-0.01075	-0.01108	-0.01143	-0.01186	-0.01195		1978.64	0.00112	0.000844479	0.000964409
1.37986	1.27411	60.2795											164.05	2.11705									1843.64	0.00891	0.00846	0.00799	0.00751	0.00686	0.00684	0.00559	0.00514	0.00417	-0.000146892		1982.49	-0.00868	-0.00935	-0.0099	-0.01046	-0.01074	-0.01102	-0.01143	-0.01183	-0.01197		1982.49	0.00113	0.000852912	0.000982242
1.38016	1.18512	60.3905											164.066	5.08684									1847.5	0.00894	0.00851	0.00801	0.00755	0.00691	0.00683	0.00561	0.00518	0.00423	-0.000125063		1986.35	-0.00871	-0.00937	-0.00996	-0.0105	-0.01076	-0.011	-0.01142	-0.01183	-0.01199		1986.35	0.00115	0.000837275	0.000988784
1.38047	1.23428	60.519											164.081	2.82922									1851.36	0.00907	0.00868	0.00823	0.00765	0.00703	0.00697	0.00575	0.00532	0.00438	-0.00011337		1990.21	-0.00869	-0.00939	-0.00999	-0.01052	-0.01076	-0.01104	-0.01142	-0.01186	-0.01199		1990.21	0.00118	0.00089335	0.00101
1.38077	1.4636	60.8255											164.097	2.46328									1855.21	0.0091	0.00872	0.00828	0.00769	0.00706	0.00703	0.00579	0.00536	0.00444	-0.000134437		1994.07	-0.00868	-0.00937	-0.00996	-0.0105	-0.01072	-0.01103	-0.01141	-0.01187	-0.01194		1994.07	0.0012	0.000943987	0.00102
1.38108	1.39066	61.2795											164.112	0.14224									1859.07	0.00909	0.00875	0.00822	0.00767	0.00702	0.00704	0.00574	0.00534	0.00442	-0.000135563		1997.92	-0.00865	-0.00935	-0.0099	-0.01046	-0.01071	-0.01104	-0.01142	-0.01183	-0.01191		1997.92	0.00116	0.000907927	0.001
1.38138	1.17341	61.8085											164.128	1.99055									1862.93	0.00905	0.00865	0.00812	0.00756	0.00692	0.00696	0.00566	0.00524	0.00435	-0.00013775		2001.78	-0.00862	-0.00935	-0.00989	-0.01048	-0.01079	-0.01108	-0.01142	-0.01184	-0.01194		2001.78	0.00114	0.000861677	0.000990744
1.38169	1.02753	62.53											164.143	0.42664									1866.79	0.0089	0.00839	0.00791	0.00747	0.00676	0.00682	0.00554	0.00509	0.00419	-0.000149475		2005.64	-0.00867	-0.0094	-0.00994	-0.01057	-0.01084	-0.01113	-0.01148	-0.01189	-0.01202		2005.64	0.00114	0.000855966	0.000971848
1.38199	0.98842	63.4715											164.159	5.30069									1870.64	0.00891	0.00846	0.00804	0.00753	0.0068	0.00689	0.0056	0.0052	0.00428	-0.000141791		2009.49	-0.00869	-0.0094	-0.00994	-0.01055	-0.01083	-0.01114	-0.01151	-0.01189	-0.01201		2009.49	0.00113	0.000867453	0.000947108
1.3823	1.10436	64.618											164.174	4.40047									1874.5	0.00904	0.00871	0.00829	0.00761	0.00696	0.00698	0.00574	0.00531	0.00445	-0.000141824		2013.35	-0.00868	-0.00946	-0.0099	-0.01053	-0.0108	-0.01111	-0.01142	-0.01186	-0.01201		2013.35	0.00112	0.000864864	0.000958465
1.38261	1.26483	66.001											164.19	0.99212									1878.36	0.00904	0.00873	0.00827	0.00757	0.007	0.00698	0.00571	0.00528	0.00441	-0.000171501		2017.21	-0.00865	-0.00942	-0.00984	-0.0105	-0.01075	-0.01106	-0.01133	-0.01183	-0.01201		2017.21	0.00116	0.000884718	0.000971184
1.38291	1.3112	67.739											164.205	-3.16815									1882.21	0.00905	0.00872	0.00824	0.00755	0.00699	0.00698	0.00571	0.00531	0.00435	-0.000169315		2021.07	-0.00871	-0.00942	-0.0099	-0.01051	-0.01076	-0.01111	-0.01142	-0.01187	-0.01206		2021.07	0.00115	0.000892321	0.000955443
1.38322	1.18219	69.746											164.221	1.53396									1886.07	0.00904	0.00869	0.00821	0.00753	0.00694	0.00695	0.0057	0.00529	0.00433	-0.000154973		2024.92	-0.00875	-0.00946	-0.00996	-0.01055	-0.01081	-0.01117	-0.0115	-0.01189	-0.01209		2024.92	0.00116	0.000895608	0.000975434
1.38352	1.02272	71.891											164.236	5.00561									1889.93	0.00905	0.00862	0.00821	0.00756	0.00695	0.00696	0.0057	0.00526	0.00436	-0.000128177		2028.78	-0.00873	-0.00944	-0.00998	-0.01058	-0.01081	-0.01111	-0.01148	-0.01186	-0.01205		2028.78	0.0012	0.00089003	0.000998747
1.38383	1.04026	74.34											164.252	10.11									1893.78	0.0091	0.00867	0.00827	0.00766	0.00704	0.00706	0.00577	0.00534	0.00441	-0.000106115		2032.64	-0.00871	-0.00943	-0.00995	-0.01056	-0.0108	-0.01107	-0.01145	-0.01188	-0.01201		2032.64	0.00121	0.000883025	0.00101
1.38413	0.97184	77.162											164.267	3.84097									1897.64	0.00915	0.00876	0.00831	0.0077	0.0071	0.00714	0.00585	0.00541	0.00447	-9.4223e-05		2036.49	-0.00875	-0.00945	-0.00992	-0.01056	-0.01081	-0.01113	-0.01145	-0.01192	-0.01199		2036.49	0.00117	0.000875156	0.001
1.38444	0.90799	80.2											164.283	-3.28359									1901.5	0.00915	0.00881	0.0083	0.00772	0.00708	0.00713	0.00588	0.00541	0.00453	-8.0442e-05		2040.35	-0.0087	-0.00941	-0.00992	-0.01056	-0.01078	-0.01111	-0.01142	-0.01186	-0.01194		2040.35	0.00119	0.000908292	0.00103
1.38474	1.0154	83.5655											164.298	-0.23577									1905.36	0.00915	0.00877	0.0083	0.00772	0.00705	0.00707	0.00586	0.00539	0.00449	-7.76592e-05		2044.21	-0.00863	-0.00938	-0.0099	-0.01053	-0.01076	-0.01106	-0.01142	-0.01183	-0.01192		2044.21	0.00121	0.000933959	0.00107
1.38505	1.16426	87.276											164.314	3.18881									1909.21	0.00912	0.00873	0.00826	0.0077	0.00704	0.00705	0.00581	0.00536	0.00445	-0.000112442		2048.06	-0.00858	-0.00937	-0.00988	-0.01051	-0.01077	-0.01101	-0.01142	-0.0118	-0.01193		2048.06	0.00126	0.000949931	0.0011
1.38536	1.24198	90.977											164.329	1.3333									1913.07	0.0091	0.00877	0.00823	0.00767	0.00702	0.00703	0.00575	0.00534	0.00442	-0.000200978		2051.92	-0.00862	-0.00937	-0.00989	-0.01051	-0.01074	-0.01104	-0.01144	-0.01183	-0.01194		2051.92	0.00126	0.000968361	0.00111
1.38566	1.33886	93.909											164.345	7.33559									1916.93	0.00901	0.00869	0.00817	0.00761	0.00697	0.00693	0.00565	0.00527	0.00439	-0.000240453		2055.78	-0.00862	-0.00938	-0.00986	-0.01051	-0.0107	-0.01104	-0.0114	-0.01185	-0.01198		2055.78	0.00126	0.000952986	0.00105
1.38597	1.38721	95.4305											164.36	-3.69509									1920.78	0.00896	0.00861	0.00815	0.0076	0.00697	0.00694	0.00565	0.00526	0.00437	-0.000247673		2059.64	-0.00854	-0.0093	-0.00981	-0.01043	-0.01065	-0.011	-0.01135	-0.01178	-0.01198		2059.64	0.00127	0.000966136	0.00107
1.38627	1.28094	95.116											164.376	-3.24776									1924.64	0.00906	0.00871	0.00828	0.00768	0.00708	0.00708	0.00581	0.00539	0.00442	-0.000218365		2063.49	-0.00848	-0.00925	-0.0098	-0.01041	-0.01064	-0.01099	-0.01134	-0.01172	-0.01197		2063.49	0.00132	0.00101	0.0011
1.38658	1.20103	92.8845											164.391	-3.89368									1928.5	0.00917	0.00883	0.00838	0.00773	0.00713	0.00714	0.00592	0.00545	0.0045	-0.000167295		2067.35	-0.0085	-0.00924	-0.0098	-0.01044	-0.01063	-0.01093	-0.01128	-0.0117	-0.01193		2067.35	0.00131	0.000992803	0.0011
1.38688	1.18617	89.2535											164.407	3.53674									1932.35	0.00916	0.00884	0.00839	0.00773	0.0071	0.00709	0.00588	0.00544	0.00451	-0.000161333		2071.21	-0.00855	-0.00927	-0.00982	-0.01046	-0.01067	-0.01092	-0.01127	-0.01173	-0.01191		2071.21	0.00127	0.000960026	0.00108
1.38719	1.22078	84.8095											164.422	3.71504									1936.21	0.00914	0.00886	0.00837	0.00775	0.00711	0.0071	0.00587	0.00546	0.00449	-0.0001561		2075.06	-0.00855	-0.00927	-0.00983	-0.0104	-0.01073	-0.01094	-0.01133	-0.01173	-0.01195		2075.06	0.00126	0.000968228	0.00106
1.38749	1.28177	80.406											164.438	-2.89449									1940.07	0.00916	0.00886	0.00836	0.00776	0.00711	0.00714	0.00586	0.00545	0.00447	-0.000111979		2078.92	-0.00858	-0.00929	-0.00982	-0.01038	-0.01072	-0.01097	-0.01138	-0.01174	-0.01198		2078.92	0.00128	0.00102	0.00108
1.3878	1.31105	76.491											164.453	4.25832									1943.92	0.00912	0.0088	0.0083	0.00775	0.0071	0.0071	0.00585	0.00541	0.00446	-7.64998e-05		2082.78	-0.00861	-0.00932	-0.00987	-0.01042	-0.01072	-0.01097	-0.01137	-0.01179	-0.01202		2082.78	0.00132	0.00103	0.00109
1.38811	1.1584	73.064											164.469	4.50893									1947.78	0.00913	0.00885	0.00838	0.00777	0.00714	0.00711	0.00591	0.00546	0.00451	-9.47861e-05		2086.63	-0.00859	-0.00928	-0.00985	-0.01042	-0.01074	-0.01094	-0.01132	-0.01177	-0.01203		2086.63	0.00132	0.00099981	0.00107
1.38841	1.10978	70.196											164.484	2.7908									1951.64	0.00918	0.0089	0.00846	0.00781	0.00718	0.00716	0.00597	0.00552	0.00455	-0.000125726		2090.49	-0.00854	-0.00922	-0.00976	-0.01035	-0.01068	-0.01092	-0.01132	-0.01172	-0.01201		2090.49	0.00133	0.00103	0.00108
1.38872	1.18133	67.943											164.499	2.22079									1955.5	0.00923	0.00893	0.00847	0.00788	0.00719	0.00721	0.00601	0.00551	0.00459	-0.000134802		2094.35	-0.00851	-0.00921	-0.00973	-0.01035	-0.01063	-0.01094	-0.01131	-0.01172	-0.01196		2094.35	0.00136	0.00103	0.00111
1.38902	1.22392	66.3005											164.515	2.22575									1959.35	0.00926	0.00894	0.00845	0.00788	0.00721	0.00725	0.00601	0.00549	0.00456	-0.000169315		2098.2	-0.0085	-0.00918	-0.00971	-0.01036	-0.0106	-0.01097	-0.01126	-0.01173	-0.01193		2098.2	0.00133	0.000966568	0.00113
1.38933	1.18232	64.918											164.53	3.45706									1963.21	0.00926	0.00893	0.00846	0.00786	0.00721	0.00727	0.00597	0.00547	0.0045	-0.000196076		2102.06	-0.00857	-0.00922	-0.00974	-0.01033	-0.01058	-0.01095	-0.01122	-0.01171	-0.01191		2102.06	0.00132	0.000967796	0.00116
1.38963	1.0469	64.004											164.546	0.05286									1967.07	0.00928	0.00893	0.00847	0.00789	0.00722	0.00728	0.00596	0.00548	0.00452	-0.000180642		2105.92	-0.00851	-0.00922	-0.00973	-0.01029	-0.01054	-0.01089	-0.01122	-0.01165	-0.0119		2105.92	0.00132	0.001	0.00115
1.38994	0.91055	63.443											164.561	-2.14798									1970.92	0.00933	0.00902	0.00849	0.00794	0.00727	0.00732	0.00602	0.00554	0.00457	-0.000183027		2109.78	-0.0085	-0.00922	-0.00976	-0.01033	-0.0106	-0.01095	-0.01126	-0.01168	-0.01197		2109.78	0.00131	0.00102	0.00112
1.39024	0.84651	63.1355											164.577	5.00421									1974.78	0.00939	0.0091	0.00856	0.008	0.00734	0.00735	0.00609	0.00559	0.00465	-0.000167195		2113.63	-0.00855	-0.00924	-0.00974	-0.01036	-0.01068	-0.01098	-0.01129	-0.01175	-0.01204		2113.63	0.00134	0.00103	0.00112
1.39055	0.78186	63.084											164.592	1.43678									1978.64	0.00941	0.00914	0.00862	0.00805	0.0074	0.00735	0.0061	0.0056	0.0047	-0.000148879		2117.49	-0.00849	-0.00915	-0.00966	-0.01031	-0.0106	-0.01089	-0.01123	-0.01169	-0.01201		2117.49	0.00138	0.00105	0.00115
1.39086	0.7624	63.1365											164.608	1.14738									1982.49	0.00943	0.00913	0.00862	0.00803	0.0074	0.00731	0.00608	0.00558	0.00465	-0.000197037		2121.35	-0.00838	-0.00907	-0.00957	-0.01024	-0.01048	-0.01077	-0.01111	-0.01155	-0.01193		2121.35	0.00141	0.00107	0.00114
1.39116	0.81168	63.426											164.623	-2.5157									1986.35	0.00942	0.0091	0.0086	0.008	0.00737	0.00733	0.00608	0.00555	0.0046	-0.000213099		2125.2	-0.00833	-0.00906	-0.00952	-0.01022	-0.01042	-0.01074	-0.01111	-0.01153	-0.01188		2125.2	0.00138	0.00106	0.0011
1.39147	0.8882	63.748											164.639	4.98498									1990.21	0.00942	0.00906	0.0086	0.00804	0.00741	0.00737	0.00609	0.00557	0.0046	-0.000195348		2129.06	-0.00834	-0.00908	-0.00958	-0.01025	-0.01043	-0.01076	-0.01113	-0.01158	-0.01187		2129.06	0.00131	0.000996057	0.00105
1.39177	0.89715	64.0765											164.654	-1.22041									1994.07	0.00947	0.00909	0.00863	0.00807	0.00743	0.0074	0.00612	0.00562	0.00462	-0.000196639		2132.92	-0.00828	-0.00901	-0.00954	-0.01021	-0.01035	-0.0107	-0.01108	-0.01155	-0.01183		2132.92	0.00131	0.00101	0.00108
1.39208	1.02019	64.54											164.67	-3.98404									1997.92	0.0095	0.00918	0.00869	0.0081	0.00745	0.00745	0.00615	0.00567	0.00467	-0.000191671		2136.78	-0.00821	-0.00899	-0.00945	-0.01013	-0.01034	-0.01067	-0.01106	-0.01147	-0.01183		2136.78	0.00136	0.00104	0.0011
1.39238	1.10072	65.212											164.685	4.21637									2001.78	0.00953	0.00925	0.00875	0.00813	0.00748	0.00749	0.00618	0.00572	0.00474	-0.000140731		2140.63	-0.00828	-0.00907	-0.00952	-0.01011	-0.01045	-0.01072	-0.01111	-0.0115	-0.01192		2140.63	0.00136	0.00102	0.00108
1.39269	1.14418	66.1345											164.701	2.77835									2005.64	0.00955	0.00928	0.00879	0.00815	0.0075	0.00749	0.00624	0.00571	0.0048	-0.000141062		2144.49	-0.00835	-0.00908	-0.00955	-0.01012	-0.01046	-0.01076	-0.01113	-0.01153	-0.01198		2144.49	0.00132	0.000986925	0.00106
1.39299	1.21287	67.2465											164.716	-0.86868									2009.49	0.00955	0.00929	0.00881	0.00821	0.00753	0.00749	0.00623	0.0057	0.00478	-0.000113834		2148.35	-0.00828	-0.00895	-0.00952	-0.0101	-0.01042	-0.01074	-0.01106	-0.0115	-0.01195		2148.35	0.00127	0.000982242	0.00107
1.3933	1.24611	68.5185											164.732	-1.0712									2013.35	0.00958	0.00931	0.0088	0.00824	0.00756	0.00754	0.00625	0.00573	0.00475	-7.79574e-05		2152.2	-0.0082	-0.00881	-0.00947	-0.01005	-0.01032	-0.01062	-0.01095	-0.01143	-0.01189		2152.2	0.00122	0.000970553	0.00106
1.39361	1.06052	69.6385											164.747	-2.73934									2017.21	0.0096	0.00932	0.00881	0.00822	0.00755	0.00757	0.00624	0.0057	0.00472	-0.000155172		2156.06	-0.00816	-0.00881	-0.00938	-0.00996	-0.01026	-0.01049	-0.01082	-0.01138	-0.0119		2156.06	0.00126	0.000941961	0.00106
1.39391	0.8498	69.9715											164.763	3.27081									2021.07	0.00965	0.00933	0.00886	0.00822	0.00756	0.00758	0.00624	0.0057	0.00475	-0.000243765		2159.92	-0.00811	-0.00879	-0.00929	-0.0099	-0.01023	-0.01044	-0.01074	-0.01134	-0.01189		2159.92	0.00134	0.000978589	0.0011
1.39422	0.83892	69.33											164.778	3.4206									2024.92	0.00968	0.00935	0.00886	0.0082	0.00758	0.00759	0.00624	0.00576	0.00477	-0.000251017		2163.77	-0.00813	-0.00877	-0.00928	-0.00994	-0.01025	-0.01048	-0.01077	-0.01133	-0.01193		2163.77	0.00135	0.00101	0.00112
1.39452	0.89293	68.001											164.794	6.15937									2028.78	0.0097	0.0094	0.00891	0.00825	0.00763	0.0076	0.00628	0.0058	0.00477	-0.000183689		2167.63	-0.00807	-0.00879	-0.00926	-0.00992	-0.01018	-0.01048	-0.01077	-0.01128	-0.01195		2167.63	0.00134	0.00097467	0.0011
1.39483	0.93794	66.3965											164.809	3.91749									2032.64	0.00974	0.0095	0.00902	0.00835	0.00771	0.00766	0.00635	0.00584	0.00486	-0.000119266		2171.49	-0.00796	-0.00873	-0.00919	-0.00982	-0.0101	-0.01041	-0.01069	-0.01121	-0.0119		2171.49	0.00131	0.000966667	0.00109
1.39513	0.96152	64.856											164.825	4.14384									2036.49	0.0098	0.0095	0.00902	0.00838	0.00772	0.00768	0.00639	0.00587	0.0049	-9.95564e-05		2175.34	-0.00797	-0.00876	-0.00924	-0.00986	-0.01011	-0.01041	-0.0107	-0.01123	-0.01195		2175.34	0.0013	0.000987755	0.00104
1.39544	0.8627	63.6805											164.84	-2.28283									2040.35	0.0098	0.00948	0.00901	0.00837	0.00773	0.00764	0.00639	0.00586	0.00485	-0.000117908		2179.2	-0.00793	-0.00871	-0.00921	-0.00984	-0.01004	-0.01034	-0.01066	-0.01123	-0.012		2179.2	0.00127	0.000977692	0.00105
1.39574	0.90635	62.895											164.856	-5.65051									2044.21	0.00977	0.00948	0.00904	0.00838	0.00773	0.00765	0.00639	0.00585	0.00483	-0.00014878		2183.06	-0.00788	-0.0086	-0.0091	-0.00974	-0.00992	-0.01024	-0.01059	-0.01114	-0.01201		2183.06	0.00128	0.00101	0.00109
1.39605	0.95809	62.38											164.871	-0.62011									2048.06	0.00983	0.00948	0.00909	0.0084	0.00774	0.00768	0.0064	0.00592	0.00485	-0.000163817		2186.92	-0.00782	-0.00848	-0.00898	-0.00964	-0.00984	-0.01016	-0.01051	-0.01107	-0.01192		2186.92	0.00128	0.00103	0.00108
1.39636	0.89204	61.9915											164.887	1.23932									2051.92	0.00985	0.00953	0.0091	0.00842	0.00775	0.0077	0.00642	0.0059	0.00485	-0.000146295		2190.77	-0.00771	-0.00836	-0.00888	-0.0096	-0.00978	-0.0101	-0.01047	-0.01102	-0.01187		2190.77	0.00126	0.000967597	0.00103
1.39666	0.9021	61.696											164.902	-2.40111									2055.78	0.00992	0.00963	0.00913	0.00845	0.0078	0.00775	0.00644	0.00591	0.00485	-0.000119101		2194.63	-0.00768	-0.00838	-0.00887	-0.00952	-0.00977	-0.01009	-0.01049	-0.01094	-0.01188		2194.63	0.00127	0.000953384	0.00103
1.39697	0.90638	61.556											164.918	0.81234									2059.64	0.00994	0.00962	0.00909	0.00848	0.00783	0.00776	0.00641	0.00592	0.0049	-0.000174449		2198.49	-0.00761	-0.00838	-0.00885	-0.00946	-0.00971	-0.0101	-0.01043	-0.01086	-0.01189		2198.49	0.0013	0.00098636	0.00109
1.39727	0.95018	61.309											164.933	-4.12501									2063.49	0.00991	0.00956	0.00908	0.00852	0.0078	0.00775	0.0064	0.00591	0.00495	-0.00022681		2202.34	-0.00756	-0.00832	-0.0088	-0.00948	-0.00964	-0.01002	-0.01036	-0.01082	-0.01194		2202.34	0.00129	0.00101	0.00111
1.39758	0.9978	60.7465											164.949	3.41191									2067.35	0.00993	0.00957	0.00915	0.00851	0.00782	0.00777	0.00646	0.00595	0.00495	-0.000167957		2206.2	-0.00752	-0.00829	-0.00876	-0.00945	-0.00965	-0.00991	-0.0103	-0.01079	-0.01202		2206.2	0.00123	0.00101	0.00108
1.39788	1.0556	59.8685											164.964	-2.6849									2071.21	0.00997	0.00963	0.00914	0.0085	0.00783	0.00779	0.00647	0.00594	0.00495	-0.00017743		2210.06	-0.00745	-0.00824	-0.0087	-0.00931	-0.00957	-0.00985	-0.01021	-0.01072	-0.01199		2210.06	0.00123	0.001	0.00109
1.39819	1.06263	58.898											164.98	-0.1319									2075.06	0.01001	0.00968	0.00917	0.00855	0.00789	0.00784	0.00647	0.00592	0.00499	-0.000213861		2213.91	-0.00738	-0.00815	-0.0086	-0.0092	-0.0094	-0.0098	-0.01014	-0.01066	-0.012		2213.91	0.00126	0.001	0.00112
1.39849	1.12663	58.048											164.995	-4.08736									2078.92	0.01009	0.00974	0.00926	0.00863	0.00797	0.00793	0.00655	0.00603	0.00503	-0.000145302		2217.77	-0.00734	-0.00803	-0.0085	-0.00917	-0.00931	-0.0097	-0.01011	-0.01057	-0.01199		2217.77	0.00126	0.00101	0.00111
1.3988	1.22073	57.313											165.01	4.16736									2082.78	0.01013	0.0098	0.0093	0.00865	0.00799	0.00796	0.00657	0.0061	0.00505	-9.07115e-05		2221.63	-0.00723	-0.00794	-0.00848	-0.00912	-0.00926	-0.00962	-0.01004	-0.01051	-0.012		2221.63	0.00121	0.000938541	0.00102
1.39911	1.29583	56.7085											165.026	-0.82465									2086.63	0.01009	0.00976	0.00927	0.00861	0.00794	0.00792	0.00654	0.00604	0.00501	-0.000121287		2225.49	-0.00714	-0.00787	-0.00842	-0.00906	-0.00921	-0.00958	-0.00997	-0.01048	-0.01201		2225.49	0.00121	0.000926952	0.00104
1.39941	1.30398	56.301											165.041	0.0093									2090.49	0.01006	0.00971	0.00924	0.00859	0.0079	0.00791	0.00656	0.00598	0.00494	-0.000147819		2229.34	-0.00709	-0.00781	-0.00837	-0.00902	-0.00923	-0.00957	-0.0099	-0.01041	-0.01198		2229.34	0.00126	0.000939504	0.00107
1.39972	1.34683	56.0275											165.057	-3.24709									2094.35	0.01003	0.00969	0.00924	0.00857	0.00789	0.00795	0.00657	0.00599	0.00496	-0.000165904		2233.2	-0.00703	-0.00776	-0.00828	-0.00892	-0.0092	-0.00946	-0.00981	-0.01035	-0.01199		2233.2	0.00122	0.000889632	0.00101
1.40002	1.45114	55.831											165.072	3.60623									2098.2	0.01005	0.00979	0.00929	0.00861	0.00795	0.00799	0.00658	0.00607	0.00502	-0.000131489		2237.06	-0.00694	-0.0077	-0.00817	-0.00881	-0.00909	-0.00936	-0.00968	-0.01026	-0.01199		2237.06	0.00115	0.000887507	0.000975368
1.40033	1.46867	55.6785											165.088	-2.78387									2102.06	0.01011	0.00983	0.00934	0.00864	0.00798	0.00797	0.0066	0.00609	0.00506	-9.74694e-05		2240.91	-0.00685	-0.00757	-0.00809	-0.00875	-0.00898	-0.00934	-0.00958	-0.01016	-0.01197		2240.91	0.00106	0.000833591	0.000911778
1.40063	1.38687	55.687											165.103	2.21607									2105.92	0.01013	0.00982	0.00932	0.00864	0.00799	0.00791	0.0066	0.00609	0.00506	-0.00010426		2244.77	-0.00678	-0.00747	-0.00798	-0.00863	-0.00886	-0.00923	-0.00953	-0.01008	-0.01195		2244.77	0.00092061	0.000698696	0.000788079
1.40094	1.39166	55.659											165.119	0.83484									2109.78	0.01014	0.00981	0.00931	0.00863	0.00799	0.00795	0.00662	0.00608	0.00505	-0.000124765		2248.63	-0.00671	-0.00741	-0.00788	-0.00855	-0.00875	-0.00917	-0.00954	-0.01003	-0.01202		2248.63	0.000787481	0.00053362	0.000638764
1.40124	1.25985	55.563											165.134	0.18264									2113.63	0.01018	0.0098	0.00939	0.00869	0.008	0.00802	0.00662	0.00611	0.00507	-0.000109991		2252.49	-0.00658	-0.0073	-0.00782	-0.00847	-0.00866	-0.00909	-0.00941	-0.00998	-0.01206		2252.49	0.000645666	0.000365025	0.000430658
1.40155	1.05255	55.3645											165.15	3.50415									2117.49	0.01021	0.0098	0.00943	0.00875	0.00803	0.00801	0.0066	0.00612	0.00509	-0.000102637		2256.34	-0.00636	-0.00713	-0.00767	-0.00829	-0.0085	-0.00888	-0.00928	-0.00986	-0.01201		2256.34	0.000420774	0.000179027	0.000215823
1.40186	1.09585	55.0185											165.165	5.66531									2121.35	0.01013	0.00974	0.0094	0.00868	0.00803	0.00796	0.00657	0.00609	0.00505	-0.000136756		2260.2	-0.00621	-0.00695	-0.00752	-0.00813	-0.00838	-0.00867	-0.00917	-0.00975	-0.012		2260.2	0.000159802	-5.64236e-05	1.29223e-06
1.40216	1.14146	54.8555											165.181	0.38438									2125.2	0.01011	0.00976	0.00932	0.00862	0.00803	0.00797	0.00658	0.00609	0.00503	-0.00017117		2264.06	-0.00608	-0.00671	-0.00731	-0.00793	-0.00823	-0.00849	-0.00891	-0.00954	-0.0119		2264.06	-4.39666e-05	-0.000257839	-0.000178986
1.40247	1.19488	54.787											165.196	1.27258									2129.06	0.01013	0.00982	0.00931	0.00864	0.00801	0.00795	0.00658	0.00607	0.00503	-0.000169216		2267.91	-0.00597	-0.00664	-0.00723	-0.00781	-0.00815	-0.00842	-0.00878	-0.00944	-0.01189		2267.91	-0.000161863	-0.000418281	-0.00032734
1.40277	1.14578	54.7365											165.212	8.49226									2132.92	0.0101	0.00978	0.00933	0.00866	0.00797	0.00789	0.00655	0.00607	0.00505	-0.000196739		2271.77	-0.00582	-0.00655	-0.00714	-0.00771	-0.00803	-0.00835	-0.00867	-0.00938	-0.01195		2271.77	-0.00016703	-0.000491563	-0.000374982
1.40308	0.93634	54.719											165.227	0.32234									2136.78	0.0101	0.00978	0.00937	0.00868	0.00801	0.0079	0.00659	0.00608	0.00509	-0.000187001		2275.63	-0.00565	-0.00639	-0.00695	-0.00759	-0.00791	-0.00821	-0.00858	-0.00921	-0.01195		2275.63	-8.46492e-05	-0.000414607	-0.0002537
1.40338	0.86652	54.6485											165.243	-1.7419									2140.63	0.01016	0.00984	0.00942	0.00871	0.00807	0.00796	0.00668	0.00611	0.00511	-0.000100517		2279.48	-0.00548	-0.0062	-0.00679	-0.00745	-0.00771	-0.00808	-0.00849	-0.00906	-0.01198		2279.48	0.000158575	-0.000173025	1.91188e-05
1.40369	0.93367	54.607											165.258	4.35276									2144.49	0.01014	0.00983	0.00938	0.00869	0.00806	0.00801	0.00667	0.00613	0.00512	-6.729e-05		2283.34	-0.00533	-0.00603	-0.00667	-0.00727	-0.00751	-0.00793	-0.00828	-0.00894	-0.012		2283.34	0.000166232	-0.000143182	5.36775e-06
1.40399	0.97698	54.741											165.274	6.59371									2148.35	0.01007	0.00978	0.00932	0.00862	0.00803	0.008	0.00659	0.00614	0.00505	-0.000137783		2287.2	-0.00513	-0.00579	-0.00642	-0.00704	-0.00734	-0.00767	-0.00802	-0.00873	-0.01191		2287.2	-0.000564932	-0.000842378	-0.000719407
1.4043	0.94309	54.932											165.289	3.20993									2152.2	0.01009	0.0098	0.00935	0.00864	0.00804	0.00796	0.0066	0.00614	0.00502	-0.000175376		2291.05	-0.00483	-0.00549	-0.00609	-0.00672	-0.00712	-0.00735	-0.0078	-0.00848	-0.01188		2291.05	-0.00175	-0.00201	-0.00195
1.40461	0.93653	54.9855											165.305	6.96288									2156.06	0.01016	0.00985	0.00939	0.00868	0.00805	0.008	0.00666	0.00611	0.00506	-0.000180344		2294.91	-0.00449	-0.00518	-0.00585	-0.0064	-0.00679	-0.00707	-0.00758	-0.00832	-0.01194		2294.91	-0.00296	-0.00327	-0.00323
1.40491	0.96399	55.035											165.32	-1.62367									2159.92	0.01014	0.00983	0.00934	0.00869	0.00803	0.00802	0.00665	0.00607	0.00504	-0.000186273		2298.77	-0.00416	-0.00497	-0.00564	-0.00615	-0.00652	-0.00686	-0.00735	-0.00821	-0.01196		2298.77	-0.00412	-0.00443	-0.0044
1.40522	0.96912	55.2695											165.336	3.27147									2163.77	0.01012	0.00982	0.00932	0.00872	0.00805	0.00797	0.00667	0.0061	0.00502	-0.000163585		2302.62	-0.00393	-0.00469	-0.00532	-0.00593	-0.00634	-0.00657	-0.00713	-0.00806	-0.01195		2302.62	-0.00539	-0.00565	-0.00568
1.40552	1.02021	55.5395											165.351	6.60618									2167.63	0.01013	0.0098	0.00933	0.00874	0.00807	0.00798	0.00668	0.00615	0.00501	-0.000137683		2306.48	-0.00368	-0.00425	-0.00495	-0.00561	-0.00604	-0.00621	-0.00682	-0.00787	-0.01202		2306.48	-0.00745	-0.00769	-0.00774
1.40583	1.0724	55.745											165.367	3.86411									2171.49	0.01013	0.00978	0.00936	0.00878	0.00806	0.00798	0.00668	0.00615	0.00504	-0.000118802		2310.34	-0.00333	-0.00384	-0.0045	-0.00517	-0.00562	-0.00593	-0.00654	-0.00762	-0.01209		2310.34	-0.0101	-0.01038	-0.01041
1.40613	1.0345	56.0185											165.382	-0.06557									2175.34	0.01015	0.00979	0.00941	0.00877	0.00809	0.00796	0.00668	0.00612	0.00509	-0.000124036		2314.2	-0.00295	-0.00356	-0.00407	-0.00482	-0.00523	-0.00561	-0.00625	-0.00747	-0.01211		2314.2	-0.01241	-0.01269	-0.01269
1.40644	1.05496	56.4135											165.398	3.28404									2179.2	0.01015	0.00979	0.00938	0.00871	0.00808	0.00794	0.00662	0.00609	0.00509	-0.000132913		2318.05	-0.0025	-0.0032	-0.00369	-0.00445	-0.00489	-0.00524	-0.00577	-0.0073	-0.01209		2318.05	-0.01521	-0.01553	-0.01552
1.40674	1.07895	56.789											165.413	0.71195									2183.06	0.01017	0.00982	0.00937	0.0087	0.00804	0.00796	0.00663	0.00612	0.00511	-0.000171799		2321.91	-0.0021	-0.0027	-0.00356	-0.00418	-0.00466	-0.00492	-0.00544	-0.00721	-0.01211		2321.91	-0.01919	-0.01945	-0.01938
1.40705	1.07136	57.1205											165.429	1.276									2186.92	0.01022	0.00988	0.00943	0.00875	0.00809	0.00802	0.00672	0.00615	0.00519	-0.000158253		2325.77	-0.00171	-0.0022	-0.00349	-0.0039	-0.0044	-0.00449	-0.00513	-0.00704	-0.01198		2325.77	-0.02364	-0.02377	-0.02368
1.40736	1.19188	57.4045											165.444	-2.63986									2190.77	0.0102	0.00986	0.00943	0.00875	0.00807	0.00801	0.0067	0.00616	0.00523	-0.000128276		2329.62	-0.00167	-0.00229	-0.00293	-0.00363	-0.00417	-0.00429	-0.00499	-0.00681	-0.01178		2329.62	-0.02665	-0.02681	-0.0268
1.40766	1.33885	57.7665											165.46	-6.0506									2194.63	0.01018	0.00986	0.00939	0.00871	0.00804	0.00797	0.00671	0.00616	0.00519	-0.000106944		2333.48	-0.00169	-0.00244	-0.00267	-0.00343	-0.00397	-0.00438	-0.00497	-0.00694	-0.01218		2333.48	-0.02852	-0.0288	-0.02878
1.40797	1.34517	58.2695											165.475	2.89819									2198.49	0.01019	0.00989	0.00938	0.00868	0.00806	0.008	0.00675	0.00612	0.00517	-9.55149e-05		2337.34	-0.00139	-0.00169	-0.00248	-0.0023	-0.00359	-0.00385	-0.00393	-0.00606	-0.01176		2337.34	-0.03055	-0.03086	-0.03077
1.40827	1.23975	58.6825											165.491	6.69373									2202.34	0.0102	0.00987	0.00937	0.00872	0.0081	0.00803	0.00677	0.00613	0.00519	-0.000109428		2341.2	-0.000859904	-0.000736074	-0.00193	-0.00175	-0.00337	-0.00324	-0.00363	-0.00513	-0.01133		2341.2	-0.03098	-0.03159	-0.03174
1.40858	1.14951	59.0885											165.506	3.11332									2206.2	0.01014	0.00978	0.00932	0.00871	0.00803	0.00795	0.00671	0.0061	0.00511	-0.000195911		2345.05	-0.000712742	-0.000818961	-0.00175	-0.00257	-0.00344	-0.00351	-0.00405	-0.00535	-0.01205		2345.05	-0.02549	-0.02599	-0.02592
1.40888	1.16043	59.598											165.521	6.79314									2210.06	0.01007	0.0097	0.0093	0.00867	0.00797	0.0079	0.00665	0.0061	0.00505	-0.000215715		2348.91	-0.000610127	-0.000903943	-0.00202	-0.00279	-0.00336	-0.00351	-0.00398	-0.00549	-0.0125		2348.91	-0.02261	-0.02277	-0.0226
1.40919	1.27926	60.29											165.537	2.88604									2213.91	0.01005	0.00972	0.00934	0.00866	0.00797	0.00795	0.00663	0.00614	0.00506	-0.000216874		2352.77	-0.000619053	-0.000881191	-0.00211	-0.00272	-0.00344	-0.00349	-0.0044	-0.00611	-0.01272		2352.77	-0.02692	-0.02694	-0.02678
1.40949	1.42413	61.0705											165.552	7.1948									2217.77	0.01006	0.00978	0.00936	0.00865	0.00803	0.008	0.00666	0.00617	0.00512	-0.000190744		2356.62	-0.000726802	-0.00114	-0.00178	-0.00368	-0.00401	-0.00357	-0.00513	-0.00721	-0.0132		2356.62	-0.03601	-0.03615	-0.03629
1.4098	1.36566	62.063											165.568	1.42846									2221.63	0.01007	0.00983	0.00934	0.00871	0.00809	0.00799	0.00674	0.00621	0.00519	-0.000107209		2360.48	-0.000464166	-0.0011	-0.000565052	-0.00427	-0.00386	-0.00301	-0.00427	-0.00732	-0.01255		2360.48	-0.03965	-0.03989	-0.03976
1.41011	1.3079	63.2645											165.583	-4.2057									2225.49	0.01006	0.00979	0.00932	0.00873	0.00806	0.00794	0.00671	0.00617	0.00516	-8.94527e-05		2364.34	-0.000206975	-0.000623311	-0.000445676	-0.00265	-0.00229	-0.00268	-0.00361	-0.00675	-0.01167		2364.34	-0.03671	-0.03692	-0.03702
1.41041	1.39575	64.7585											165.599	5.05856									2229.34	0.01001	0.00974	0.00928	0.00868	0.00798	0.00793	0.00661	0.00613	0.00511	-0.000144838		2368.2	0.00112	0.000290959	6.0479e-06	-0.00125	-0.00129	-0.0018	-0.00288	-0.00486	-0.01165		2368.2	-0.02976	-0.02993	-0.03012
1.41072	1.53895	66.63											165.614	0.11831									2233.2	0.00996	0.00976	0.00926	0.00864	0.00791	0.00792	0.00662	0.00617	0.00513	-0.000183292		2372.05	0.00169	0.000794033	0.000454433	-0.00071805	-0.001	-0.0014	-0.00233	-0.00393	-0.01178		2372.05	-0.02055	-0.0208	-0.02081
1.41102	1.71104	68.8795											165.63	-8.35038									2237.06	0.00998	0.00977	0.00928	0.00863	0.00795	0.00795	0.00667	0.00619	0.00516	-0.000175111		2375.91	0.0019	0.00106	0.000532478	-0.000510031	-0.000865483	-0.00113	-0.0019	-0.00328	-0.01205		2375.91	-0.01233	-0.01255	-0.01254
1.41133	1.58505	71.4635											165.645	0.18551									2240.91	0.00998	0.00974	0.00927	0.00864	0.00797	0.00792	0.00666	0.00616	0.00515	-0.000186902		2379.77	0.00205	0.00117	0.000644402	-0.000214324	-0.000582561	-0.000880939	-0.00158	-0.00259	-0.01205		2379.77	-0.0062	-0.00636	-0.00642
1.41163	1.44478	74.2935											165.661	0.78375									2244.77	0.00997	0.00973	0.00925	0.00861	0.00791	0.00787	0.00666	0.00614	0.00516	-0.000179185		2383.62	0.00213	0.00128	0.000740445	7.02167e-05	-0.000323134	-0.000702044	-0.0013	-0.00208	-0.01194		2383.62	-0.00206	-0.00226	-0.00225
1.41194	1.4315	77.555											165.676	-1.01389									2248.63	0.00991	0.00969	0.00922	0.0086	0.00784	0.00787	0.00662	0.00611	0.00521	-0.000181901		2387.48	0.00228	0.00144	0.000845526	0.000221392	-0.000144364	-0.000453541	-0.00107	-0.00186	-0.01185		2387.48	0.000289058	2.68387e-06	7.69109e-05
1.41225	1.42137	81.308											165.692	0.5626									2252.49	0.00987	0.00959	0.00917	0.00858	0.00784	0.00786	0.00659	0.00615	0.00526	-0.000174548		2391.34	0.00246	0.00168	0.0011	0.000434737	8.62532e-05	-0.000236552	-0.00083775	-0.00167	-0.01179		2391.34	0.00114	0.000808892	0.000911845
1.41255	1.26734	85.208											165.707	-4.80865									2256.34	0.00988	0.00954	0.00917	0.00853	0.00787	0.00783	0.0066	0.00618	0.00527	-0.000112906		2395.19	0.00264	0.00186	0.00136	0.000652701	0.000268972	-5.11905e-05	-0.000624547	-0.00147	-0.01186		2395.19	0.0013	0.000973176	0.0011
1.41286	1.16807	88.1695											165.723	-1.91581									2260.2	0.00983	0.00947	0.00914	0.00851	0.00784	0.0078	0.00659	0.00617	0.0053	-7.38164e-05		2399.05	0.00292	0.00208	0.00159	0.000865793	0.000475323	0.000179636	-0.000393104	-0.00125	-0.01188		2399.05	0.00134	0.00104	0.00113
1.41316	1.17253	89.4475											165.738	-0.70227									2264.06	0.00968	0.00937	0.00903	0.0084	0.00774	0.00777	0.00657	0.00614	0.00527	-0.000139538		2402.91	0.00321	0.00236	0.00181	0.00115	0.000725656	0.000409822	-0.000151949	-0.00101	-0.01184		2402.91	0.00132	0.00103	0.00111
1.41347	1.25138	89.379											165.754	-0.10601									2267.91	0.00958	0.00933	0.00896	0.00836	0.00765	0.00778	0.00656	0.00615	0.00524	-0.000118272		2406.76	0.0035	0.00261	0.00201	0.00138	0.000971085	0.000618707	6.13914e-05	-0.000753322	-0.01177		2406.76	0.00132	0.00101	0.0011
1.41377	1.32492	88.773											165.769	0.06419									2271.77	0.00956	0.00933	0.00899	0.00835	0.00767	0.00777	0.00658	0.00613	0.00526	-8.1469e-05		2410.62	0.00368	0.00285	0.00223	0.00153	0.00116	0.000831315	0.000239238	-0.000582008	-0.01179		2410.62	0.00134	0.00104	0.00111
1.41408	1.35062	88.105											165.785	7.59532									2275.63	0.00954	0.00933	0.009	0.00832	0.00774	0.00775	0.00657	0.00608	0.00527	-0.000150204		2414.48	0.00385	0.00302	0.00246	0.00169	0.00139	0.00105	0.000390783	-0.000462008	-0.01186		2414.48	0.0013	0.000999976	0.00109
1.41438	1.30881	87.4245											165.8	5.40123									2279.48	0.0096	0.00936	0.00904	0.00834	0.00775	0.00773	0.00655	0.00604	0.00523	-0.000223763		2418.34	0.00404	0.00315	0.00262	0.0019	0.00159	0.00122	0.000556037	-0.000271088	-0.01184		2418.34	0.00127	0.00102	0.00113
1.41469	1.38452	87.122											165.816	4.67858									2283.34	0.00968	0.00942	0.00904	0.00838	0.0077	0.00768	0.00659	0.00602	0.00523	-0.000245189		2422.19	0.00416	0.00326	0.00275	0.00205	0.0017	0.00135	0.000737478	-0.000136455	-0.0118		2422.19	0.00131	0.00105	0.00115
1.415	1.42165	87.7185											165.831	-0.87982									2287.2	0.00949	0.00926	0.00888	0.00826	0.00757	0.00753	0.00651	0.00605	0.00525	-0.000271217		2426.05	0.0043	0.0035	0.00298	0.00222	0.0019	0.00154	0.000857139	-1.115e-06	-0.01178		2426.05	0.00135	0.00109	0.00115
1.4153	1.37764	89.294											165.847	0.90365									2291.05	0.00911	0.00889	0.0086	0.00794	0.00734	0.00731	0.00637	0.00601	0.00532	-0.000306647		2429.91	0.00444	0.00369	0.00321	0.00236	0.00209	0.00169	0.000977864	0.000104157	-0.01181		2429.91	0.00134	0.00106	0.00115
1.41561	1.33598	91.9665											165.862	-0.47392									2294.91	0.0088	0.00856	0.00838	0.00773	0.00719	0.00718	0.00627	0.00594	0.00541	-0.00035631		2433.76	0.00464	0.00391	0.00336	0.00256	0.00224	0.00192	0.0012	0.000272518	-0.01183		2433.76	0.00132	0.00102	0.00115
1.41591	1.35722	95.7095											165.878	5.8059									2298.77	0.00847	0.00826	0.00816	0.00758	0.00697	0.007	0.00615	0.00589	0.00547	-0.000384814		2437.62	0.00486	0.00413	0.00348	0.00279	0.00239	0.0021	0.00142	0.000450058	-0.01182		2437.62	0.00131	0.00101	0.00111
1.41622	1.38509	100.445											165.893	0.63302									2302.63	0.00812	0.00798	0.00794	0.00733	0.00663	0.00677	0.00599	0.00588	0.00558	-0.00039074		2441.48	0.00508	0.00427	0.00366	0.00294	0.00257	0.00222	0.00167	0.000581955	-0.01182		2441.48	0.00127	0.00101	0.00108
1.41652	1.39543	106.264											165.909	3.97961									2306.48	0.00763	0.00741	0.00756	0.00689	0.00617	0.00644	0.00579	0.00582	0.00569	-0.000443107		2445.33	0.00538	0.00444	0.00393	0.00317	0.00286	0.00246	0.00192	0.000848664	-0.0118		2445.33	0.00133	0.00108	0.00112
1.41683	1.49779	112.969											165.924	-2.58022									2310.34	0.0069	0.00664	0.00698	0.00633	0.00567	0.00598	0.0056	0.00561	0.00579	-0.00059114		2449.19	0.00557	0.00459	0.00411	0.0034	0.00306	0.00264	0.00208	0.0011	-0.01185		2449.19	0.0014	0.00109	0.00114
1.41713	1.56109	119.069											165.94	-0.839									2314.2	0.00626	0.00606	0.0065	0.00593	0.00535	0.00556	0.00542	0.00551	0.00597	-0.00056523		2453.05	0.00576	0.00481	0.0043	0.00361	0.00325	0.00285	0.0022	0.00126	-0.01188		2453.05	0.00139	0.00103	0.00111
1.41744	1.55275	122.341											165.955	2.5653									2318.05	0.00554	0.00534	0.00596	0.00532	0.00473	0.005	0.00501	0.00539	0.00616	-0.000670248		2456.91	0.00603	0.00516	0.00457	0.00386	0.00354	0.00317	0.00243	0.00147	-0.01179		2456.91	0.0014	0.00106	0.0011
1.41775	1.60478	121.367											165.971	2.45659									2321.91	0.00442	0.00424	0.00517	0.0045	0.00391	0.00446	0.00451	0.00521	0.0065	-0.000869196		2460.76	0.00624	0.00546	0.00489	0.00414	0.00387	0.00347	0.00273	0.00179	-0.01173		2460.76	0.00138	0.00109	0.00109
1.41805	1.59165	117.144											165.986	-0.10724									2325.77	0.0031	0.00301	0.00396	0.0036	0.0031	0.00374	0.004	0.00485	0.00682	-0.000947229		2464.62	0.00641	0.00565	0.00511	0.00437	0.00405	0.00364	0.00293	0.00203	-0.0118		2464.62	0.00133	0.00103	0.00105
1.41836	1.61522	111.59											166.002	-7.79606									2329.62	0.00212	0.00204	0.003	0.00282	0.0024	0.00304	0.00371	0.00476	0.00692	-0.00113		2468.48	0.0067	0.00593	0.00533	0.00463	0.00418	0.0038	0.00311	0.00219	-0.01185		2468.48	0.0013	0.00101	0.00107
1.41866	1.63671	106.311											166.017	0.32681									2333.48	0.000823598	0.00114	0.00209	0.00173	0.00132	0.0022	0.00322	0.00416	0.00642	-0.00196		2472.33	0.007	0.0062	0.00564	0.0049	0.0044	0.00408	0.00339	0.00245	-0.01182		2472.33	0.00131	0.00103	0.00113
1.41897	1.63655	102.133											166.033	-1.18945									2337.34	0.000284814	0.000697734	0.0018	0.00127	0.000815432	0.00165	0.00279	0.004	0.00643	-0.00202		2476.19	0.00726	0.00655	0.00591	0.0052	0.00473	0.00441	0.00374	0.00279	-0.01178		2476.19	0.00135	0.00105	0.00112
1.41927	1.56256	99.376											166.048	0.35651									2341.2	0.000791863	0.000956174	0.00249	0.00209	0.00143	0.002	0.00311	0.00479	0.00735	-0.00153		2480.05	0.00749	0.0068	0.00612	0.0054	0.00496	0.00461	0.00397	0.00298	-0.0118		2480.05	0.00137	0.00104	0.00109
1.41958	1.55344	98.0565											166.063	3.1033									2345.05	0.00243	0.00242	0.00395	0.00332	0.00245	0.00315	0.00402	0.00517	0.00695	-0.00119		2483.9	0.00771	0.00694	0.00638	0.00562	0.00515	0.00488	0.00415	0.0032	-0.01181		2483.9	0.00136	0.00103	0.00109
1.41988	1.65423	98.076											166.079	-4.75417									2348.91	0.00325	0.00321	0.00428	0.00389	0.00308	0.00374	0.00433	0.00505	0.00654	-0.0011		2487.76	0.00785	0.00703	0.00651	0.00581	0.00537	0.005	0.0043	0.00333	-0.01187		2487.76	0.00133	0.00102	0.0011
1.42019	1.84852	99.3545											166.094	-0.17212									2352.77	0.00222	0.00214	0.00306	0.00318	0.00223	0.00308	0.00402	0.00473	0.00675	-0.00132		2491.62	0.00797	0.00718	0.00654	0.00589	0.00551	0.00507	0.00437	0.00336	-0.01185		2491.62	0.00134	0.000992105	0.00112
1.4205	2.0617	101.742											166.11	-6.88522									2356.62	0.000426147	-0.000398453	0.00119	0.00191	0.000361543	0.00147	0.00387	0.00459	0.00737	-0.00119		2495.47	0.00811	0.00728	0.0067	0.00602	0.00559	0.00522	0.00454	0.00351	-0.01182		2495.47	0.00137	0.000996821	0.00112
1.4208	2.26025	105.076											166.125	-5.82598									2360.48	-0.000752948	-0.00184	0.000516071	0.000530601	-0.000382232	0.000677224	0.00384	0.00484	0.00747	-0.00137		2499.33	0.00824	0.00742	0.00693	0.00614	0.00576	0.00537	0.00474	0.00367	-0.01177		2499.33	0.00137	0.000974604	0.00109
1.42111	2.37208	108.694											166.141	0.15577									2364.34	-0.000783179	-0.00102	0.000809622	0.000465385	0.000178596	0.00142	0.00399	0.00449	0.00763	-0.00103		2503.19	0.00828	0.00758	0.00698	0.00618	0.00592	0.00546	0.00484	0.0037	-0.01179		2503.19	0.00136	0.00102	0.00114
1.42141	2.35541	112.218											166.156	2.00214									2368.2	0.00103	0.0009061	0.00187	0.00205	0.00157	0.00245	0.00396	0.00402	0.00737	-0.00088983		2507.05	0.00833	0.00766	0.00703	0.00626	0.00592	0.00555	0.00491	0.00373	-0.0118		2507.05	0.00139	0.00108	0.00118
1.42172	2.32762	115.797											166.172	-1.80829									2372.05	0.00349	0.00338	0.00406	0.00402	0.00352	0.00392	0.00443	0.00491	0.00634	-0.000867345		2510.9	0.00843	0.00771	0.00709	0.0063	0.00587	0.00557	0.00486	0.00383	-0.01176		2510.9	0.0014	0.0011	0.00115
1.42202	2.3916	120.019											166.187	-4.15599									2375.91	0.00585	0.00561	0.00598	0.00558	0.00516	0.0054	0.00517	0.00542	0.00573	-0.000693703		2514.76	0.00851	0.00768	0.00708	0.00626	0.00586	0.00552	0.00479	0.00392	-0.01176		2514.76	0.0014	0.00112	0.00117
1.42233	2.52357	125.501											166.203	5.12846									2379.77	0.00758	0.00741	0.00733	0.00686	0.00636	0.0065	0.00587	0.00572	0.00556	-0.000429768		2518.62	0.00854	0.0076	0.00705	0.00629	0.0059	0.00552	0.00484	0.00387	-0.01175		2518.62	0.00139	0.00115	0.00117
1.42263	2.73595	132.942											166.218	1.37789									2383.62	0.00873	0.00855	0.00828	0.00777	0.00722	0.00726	0.00633	0.00594	0.00542	-0.000273071		2522.47	0.00842	0.00755	0.00701	0.00626	0.00585	0.00541	0.00483	0.00374	-0.01176		2522.47	0.00136	0.00108	0.00112
1.42294	3.11968	142.497											166.234	2.4467									2387.48	0.0094	0.0091	0.00881	0.00831	0.00767	0.00771	0.00657	0.00606	0.00528	-0.0001975		2526.33	0.00826	0.00747	0.00688	0.00615	0.00572	0.0053	0.00476	0.00359	-0.01183		2526.33	0.00136	0.00104	0.00114
1.42325	3.41134	154.347											166.249	5.14157									2391.34	0.00963	0.00936	0.00897	0.00849	0.00778	0.00784	0.00665	0.00613	0.00519	-0.000159743		2530.19	0.00823	0.00744	0.00687	0.00615	0.00561	0.00533	0.00471	0.00365	-0.01179		2530.19	0.00141	0.00106	0.00119
1.42355	3.58613	169.096											166.265	-3.39626									2395.19	0.00969	0.0095	0.00905	0.00855	0.00785	0.00789	0.00673	0.00622	0.0052	-7.71955e-05		2534.05	0.00823	0.00747	0.00694	0.00608	0.00558	0.00538	0.00467	0.00371	-0.01173		2534.05	0.00138	0.00104	0.00114
1.42386	3.79807	186.975											166.28	4.39645									2399.05	0.00973	0.00952	0.0091	0.00855	0.00786	0.00793	0.00674	0.00625	0.00525	-4.10511e-05		2537.9	0.0081	0.00736	0.00688	0.00599	0.00552	0.00525	0.0046	0.00359	-0.01173		2537.9	0.00141	0.0011	0.00115
1.42416	4.03453	207.927											166.296	1.06837									2402.91	0.00968	0.00948	0.00908	0.00851	0.00785	0.0079	0.00667	0.00622	0.00521	-0.000111382		2541.76	0.00798	0.00724	0.00667	0.0059	0.00544	0.00508	0.00448	0.00352	-0.0118		2541.76	0.00145	0.00113	0.00117
1.42447	4.07004	231.814											166.311	1.91065									2406.76	0.00963	0.00943	0.00905	0.0085	0.00789	0.00786	0.00665	0.0062	0.00519	-0.000108799		2545.62	0.00792	0.00714	0.00651	0.0058	0.0054	0.00502	0.00439	0.00342	-0.01186		2545.62	0.00143	0.00112	0.00116
1.42477	3.95865	258.656											166.327	2.65757									2410.62	0.00966	0.00947	0.00906	0.00849	0.00789	0.00789	0.0067	0.00621	0.00525	-5.78151e-05		2549.47	0.00782	0.00702	0.00648	0.00569	0.00535	0.00494	0.00428	0.00329	-0.01188		2549.47	0.0014	0.00111	0.00113
1.42508	3.90684	288.695											166.342	-2.08913									2414.48	0.00964	0.00949	0.00903	0.00846	0.00786	0.00786	0.00668	0.00622	0.00523	-9.2136e-05		2553.33	0.00777	0.00697	0.00643	0.00568	0.00529	0.00486	0.00431	0.00322	-0.01184		2553.33	0.00138	0.00113	0.00108
1.42538	3.85716	319.351											166.358	-1.95409									2418.34	0.0096	0.0094	0.009	0.00842	0.00782	0.00784	0.00659	0.00618	0.00519	-0.000163684		2557.19	0.00773	0.0069	0.00633	0.00567	0.00525	0.0048	0.00432	0.0031	-0.01181		2557.19	0.00138	0.00109	0.00107
1.42569	3.89729	341.841											166.373	5.76794									2422.19	0.00959	0.00939	0.00903	0.0084	0.00778	0.00785	0.00656	0.00616	0.00522	-0.000181537		2561.04	0.00763	0.00691	0.00626	0.00554	0.00522	0.00479	0.00418	0.00307	-0.01184		2561.04	0.00142	0.00106	0.00114
1.426	3.87058	345.68											166.389	-1.23663									2426.05	0.00961	0.0094	0.00904	0.00839	0.00775	0.00787	0.00664	0.0062	0.00525	-0.000202899		2564.9	0.00761	0.00687	0.00617	0.00551	0.00515	0.00482	0.00411	0.00315	-0.01189		2564.9	0.00143	0.00105	0.00117
1.4263	3.77251	327.977											166.404	-4.1519									2429.91	0.00959	0.00936	0.00901	0.00835	0.0077	0.00787	0.00666	0.00614	0.00525	-0.000201441		2568.76	0.00762	0.00679	0.00613	0.00554	0.00513	0.0048	0.00411	0.00316	-0.01183		2568.76	0.00144	0.00107	0.00114
1.42661	3.55738	295.853											166.42	-0.08054									2433.76	0.0096	0.0094	0.00899	0.0084	0.00776	0.00787	0.00664	0.0061	0.00523	-0.000168885		2572.61	0.00748	0.0067	0.00609	0.00542	0.005	0.00467	0.00399	0.00304	-0.01183		2572.61	0.00144	0.00103	0.00115
1.42691	3.22078	259.002											166.435	0.46276									2437.62	0.00966	0.0094	0.00899	0.00845	0.00783	0.00786	0.00665	0.00615	0.00519	-0.000145302		2576.47	0.00737	0.00655	0.00597	0.00523	0.00487	0.00453	0.00382	0.00284	-0.01194		2576.47	0.00143	0.000996622	0.00114
1.42722	2.96155	223.821											166.451	1.58012									2441.48	0.00959	0.00933	0.00894	0.00838	0.00775	0.00782	0.00657	0.00614	0.00513	-0.000189088		2580.33	0.00729	0.00639	0.00586	0.00518	0.00477	0.00443	0.00373	0.00281	-0.01192		2580.33	0.0014	0.00102	0.0011
1.42752	2.87316	193.271											166.466	-2.03478									2445.33	0.00952	0.0093	0.00897	0.00834	0.00772	0.00782	0.00655	0.00615	0.00511	-0.000192665		2584.19	0.00715	0.00634	0.00577	0.00515	0.00472	0.00429	0.00371	0.00281	-0.01187		2584.19	0.00136	0.00106	0.00108
1.42783	2.87277	168.458											166.482	3.09559									2449.19	0.00956	0.00934	0.00903	0.00838	0.00778	0.00787	0.00661	0.00618	0.00517	-0.0001508		2588.04	0.00711	0.00632	0.00572	0.00502	0.00466	0.00425	0.00364	0.00271	-0.01184		2588.04	0.00142	0.00109	0.00113
1.42813	2.80727	149.253											166.497	-3.64845									2453.05	0.00959	0.00937	0.00899	0.00839	0.00775	0.00787	0.00659	0.00616	0.00519	-0.000155603		2591.9	0.0071	0.00629	0.00569	0.00496	0.00457	0.00426	0.00363	0.00262	-0.01181		2591.9	0.00147	0.00108	0.00117
1.42844	2.74319	134.871											166.513	-2.74566									2456.91	0.00961	0.00933	0.00899	0.0084	0.00771	0.00789	0.0066	0.00618	0.00516	-0.000152125		2595.76	0.00693	0.00616	0.00556	0.00481	0.00445	0.00412	0.00348	0.00244	-0.01177		2595.76	0.0015	0.00112	0.00119
1.42875	2.69397	124.553											166.528	-1.03153									2460.76	0.0096	0.00933	0.00899	0.0084	0.0077	0.00791	0.00658	0.00619	0.00514	-9.78338e-05		2599.61	0.00665	0.00591	0.00528	0.00446	0.00418	0.00383	0.00321	0.00218	-0.01187		2599.61	0.00149	0.00113	0.00117
1.42905	2.65797	117.445											166.544	2.38972									2464.62	0.00959	0.00942	0.009	0.00843	0.00774	0.00792	0.00656	0.00619	0.00522	-8.2264e-05		2603.47	0.00641	0.00559	0.00502	0.00426	0.00395	0.0036	0.00297	0.002	-0.01196		2603.47	0.00146	0.00108	0.00116
1.42936	2.7299	112.928											166.559	1.8421									2468.48	0.00959	0.00941	0.00902	0.00848	0.00778	0.00794	0.00658	0.00619	0.00529	-0.000107739		2607.33	0.00624	0.00537	0.00487	0.00416	0.00384	0.00343	0.00283	0.00191	-0.01199		2607.33	0.00147	0.00106	0.00113
1.42966	2.87419	110.547											166.574	-4.08381									2472.33	0.00961	0.00939	0.00902	0.0085	0.00784	0.00796	0.00669	0.00622	0.00532	-7.81562e-05		2611.18	0.00609	0.00524	0.00475	0.00399	0.00369	0.00328	0.00271	0.00176	-0.01188		2611.18	0.00141	0.00109	0.0011
1.42997	2.96494	109.684											166.59	3.74771									2476.19	0.00958	0.00936	0.00896	0.00849	0.0078	0.0079	0.00672	0.0062	0.00526	-9.66081e-05		2615.04	0.00586	0.00507	0.00454	0.00383	0.0035	0.0031	0.00257	0.00164	-0.0118		2615.04	0.00139	0.00118	0.00115
1.43027	3.0951	109.729											166.605	4.49298									2480.05	0.00954	0.00938	0.00893	0.00841	0.00777	0.00783	0.00661	0.00614	0.00524	-0.000160505		2618.9	0.00564	0.00486	0.00425	0.00364	0.00323	0.00293	0.00233	0.00143	-0.0118		2618.9	0.00144	0.00118	0.00115
1.43058	3.26555	110.456											166.621	-0.9522									2483.91	0.00952	0.00942	0.00892	0.00832	0.00778	0.00784	0.00657	0.00615	0.00525	-0.000195083		2622.76	0.00529	0.00445	0.0039	0.0032	0.00282	0.00256	0.00193	0.000994569	-0.01192		2622.76	0.0015	0.00113	0.00115
1.43088	3.36678	111.969											166.636	4.18759									2487.76	0.00956	0.00941	0.00894	0.00834	0.00779	0.0079	0.00662	0.00622	0.00529	-0.00016958		2626.61	0.00491	0.00412	0.00362	0.00283	0.00256	0.00222	0.00166	0.000706137	-0.0119		2626.61	0.00154	0.00118	0.00119
1.43119	3.46143	114.106											166.652	6.53632									2491.62	0.00955	0.00935	0.00897	0.00835	0.00778	0.0079	0.00662	0.00623	0.00533	-0.000116252		2630.47	0.00457	0.00388	0.00331	0.00254	0.00229	0.00196	0.00144	0.000525366	-0.0118		2630.47	0.0015	0.00117	0.00122
1.4315	3.63465	116.818											166.667	4.66277									2495.47	0.00957	0.00939	0.00899	0.00837	0.00781	0.00789	0.00667	0.00622	0.00536	-7.14311e-05		2634.33	0.00415	0.00342	0.00286	0.00216	0.00184	0.00154	0.00101	0.000129781	-0.01186		2634.33	0.00149	0.00115	0.00124
1.4318	3.82875	119.925											166.683	-1.43169									2499.33	0.00956	0.00943	0.00901	0.00839	0.00782	0.00788	0.00669	0.00626	0.00535	-9.0579e-05		2638.18	0.00383	0.00297	0.00252	0.0018	0.00152	0.00114	0.000694529	-0.00018943	-0.01186		2638.18	0.00151	0.00118	0.00125
1.43211	4.00323	123.322											166.698	6.15627									2503.19	0.00953	0.0094	0.00902	0.00839	0.00775	0.00785	0.00664	0.00625	0.00528	-0.000102505		2642.04	0.00347	0.00258	0.00217	0.00135	0.00108	0.000723271	0.000344248	-0.000519159	-0.01187		2642.04	0.00149	0.00116	0.00118
1.43241	4.18238	126.874											166.714	1.1775									2507.05	0.00953	0.00934	0.00899	0.00837	0.00771	0.00786	0.00662	0.00619	0.00521	-0.000139339		2645.9	0.00294	0.00213	0.00168	0.000896471	0.000621098	0.000276892	-0.000197663	-0.000966508	-0.01198		2645.9	0.00153	0.00114	0.00119
1.43272	4.40483	130.613											166.729	2.79597									2510.9	0.00953	0.00935	0.00899	0.00842	0.00769	0.00791	0.00661	0.00621	0.00522	-0.00017531		2649.76	0.00241	0.00169	0.00117	0.000479748	0.0002442	-0.000165779	-0.00066365	-0.00142	-0.01202		2649.76	0.00153	0.00113	0.00122
1.43302	4.72696	134.791											166.745	1.33957									2514.76	0.00957	0.00937	0.00901	0.00843	0.00766	0.00798	0.00662	0.00621	0.00525	-0.000208297		2653.61	0.002	0.00124	0.000779292	8.4964e-05	-0.000122	-0.000583656	-0.000974661	-0.00181	-0.01196		2653.61	0.0015	0.00117	0.00124
1.43333	5.02871	139.66											166.76	2.6057									2518.62	0.00961	0.00941	0.00904	0.0084	0.00771	0.00793	0.00666	0.00622	0.00532	-0.000219557		2657.47	0.00161	0.000802772	0.000360043	-0.000359455	-0.000589081	-0.00105	-0.00137	-0.00219	-0.01189		2657.47	0.00147	0.00115	0.00124
1.43363	5.3935	145.333											166.776	4.02791									2522.47	0.00965	0.00945	0.00906	0.00842	0.00779	0.00789	0.00671	0.00631	0.00535	-0.000184882		2661.33	0.00116	0.00039668	-7.76917e-05	-0.000817806	-0.00105	-0.00139	-0.00181	-0.00254	-0.0118		2661.33	0.00148	0.00114	0.00124
1.43394	5.63792	151.726											166.791	0.47031									2526.33	0.00964	0.00943	0.00904	0.00841	0.00785	0.0079	0.0067	0.00628	0.00531	-0.000167195		2665.18	0.000737508	-3.4508e-05	-0.000567068	-0.00122	-0.0015	-0.00172	-0.00221	-0.00288	-0.01177		2665.18	0.00148	0.00114	0.0012
1.43425	5.68333	158.853											166.807	1.35078									2530.19	0.00962	0.00941	0.00899	0.00842	0.00785	0.00788	0.00668	0.00625	0.00529	-0.000173455		2669.04	0.000362294	-0.000477843	-0.0011	-0.0017	-0.00195	-0.00218	-0.00261	-0.00331	-0.01185		2669.04	0.00149	0.00117	0.0012
1.43455	5.68471	166.095											166.822	0.11128									2534.05	0.00964	0.00944	0.00897	0.00843	0.00784	0.00786	0.00671	0.00628	0.00527	-0.000138876		2672.9	-0.000131904	-0.00099059	-0.00159	-0.00217	-0.00243	-0.0027	-0.00313	-0.00382	-0.01194		2672.9	0.00152	0.0012	0.0012
1.43486	5.70492	171.791											166.838	4.87514									2537.9	0.00962	0.00941	0.00894	0.00835	0.00781	0.00786	0.0067	0.00624	0.00528	-0.000165639		2676.75	-0.000679254	-0.00146	-0.00203	-0.00261	-0.00288	-0.00323	-0.00364	-0.00428	-0.01195		2676.75	0.00153	0.00119	0.00119
1.43516	5.74604	173.798											166.853	2.08953									2541.76	0.00965	0.00943	0.00902	0.00843	0.00784	0.00791	0.00675	0.00625	0.00537	-0.000165572		2680.61	-0.00121	-0.00196	-0.00256	-0.00311	-0.00336	-0.00373	-0.00417	-0.00475	-0.01196		2680.61	0.0015	0.00117	0.0012
1.43547	5.94608	170.898											166.869	-0.71324									2545.62	0.00971	0.00943	0.0091	0.00846	0.00785	0.00792	0.00677	0.00627	0.0054	-0.000134636		2684.47	-0.00169	-0.00254	-0.00309	-0.00367	-0.00387	-0.00421	-0.00465	-0.00516	-0.012		2684.47	0.00148	0.00116	0.00122
1.43577	6.15267	163.423											166.884	-0.3855									2549.47	0.00963	0.00935	0.00899	0.00836	0.00777	0.00788	0.00669	0.00621	0.00531	-0.00020217		2688.32	-0.00216	-0.00298	-0.00353	-0.00416	-0.00432	-0.00467	-0.00506	-0.00548	-0.01198		2688.32	0.0015	0.00121	0.00131
1.43608	6.20204	153.149											166.9	-5.32696									2553.33	0.00954	0.00936	0.00894	0.00832	0.00779	0.00787	0.00662	0.0062	0.00523	-0.000239526		2692.18	-0.0027	-0.00341	-0.00401	-0.00472	-0.00479	-0.00514	-0.00554	-0.00594	-0.01198		2692.18	0.00155	0.00125	0.00133
1.43638	6.35333	142.067											166.915	6.13121									2557.19	0.00957	0.00942	0.00898	0.00833	0.00784	0.00786	0.00667	0.00621	0.00523	-0.000226147		2696.04	-0.00329	-0.00406	-0.00455	-0.00528	-0.00538	-0.00574	-0.00615	-0.0066	-0.01203		2696.04	0.0016	0.00127	0.00131
1.43669	6.643	131.469											166.931	4.76082									2561.04	0.00968	0.00944	0.00905	0.00845	0.00786	0.0079	0.00677	0.00621	0.00532	-0.000153119		2699.9	-0.00386	-0.00458	-0.00506	-0.00577	-0.00593	-0.0062	-0.00665	-0.00713	-0.01201		2699.9	0.00165	0.00126	0.00132
1.437	6.97263	122.124											166.946	0.08042									2564.9	0.00971	0.00943	0.0091	0.00853	0.00786	0.00794	0.00678	0.00627	0.00536	-9.88607e-05		2703.75	-0.00434	-0.00505	-0.00556	-0.00624	-0.00642	-0.0067	-0.00713	-0.00756	-0.01198		2703.75	0.00168	0.00126	0.00133
1.4373	7.20313	114.207											166.962	-3.45358									2568.76	0.00967	0.00936	0.00903	0.00849	0.00779	0.00795	0.00676	0.00634	0.00529	-0.000171336		2707.61	-0.00491	-0.00563	-0.00614	-0.00677	-0.00695	-0.0073	-0.00764	-0.00803	-0.01196		2707.61	0.00165	0.00125	0.00133
1.43761	7.31933	107.915											166.977	1.29151									2572.61	0.00965	0.00936	0.00901	0.00844	0.00778	0.00792	0.00677	0.00631	0.00529	-0.0002232		2711.47	-0.00545	-0.00617	-0.00676	-0.00726	-0.00751	-0.00781	-0.00812	-0.0085	-0.01193		2711.47	0.0016	0.00123	0.00132
1.43791	7.46446	103.106											166.993	-1.69347									2576.47	0.00962	0.0094	0.00905	0.00845	0.00783	0.00793	0.00674	0.0063	0.00536	-0.000154311		2715.32	-0.00589	-0.00669	-0.00718	-0.00771	-0.00798	-0.00829	-0.00861	-0.00896	-0.01197		2715.32	0.00158	0.00124	0.00133
1.43822	7.56558	99.4885											167.008	1.65855									2580.33	0.00959	0.00937	0.00905	0.00844	0.00782	0.00795	0.00673	0.00631	0.00537	-0.000150899		2719.18	-0.00631	-0.0071	-0.00754	-0.00816	-0.00838	-0.00874	-0.00901	-0.00929	-0.01193		2719.18	0.00161	0.00123	0.00133
1.43852	7.52496	96.959											167.024	1.46858									2584.19	0.00962	0.00939	0.00906	0.00849	0.00783	0.00796	0.00679	0.00634	0.00537	-0.000188094		2723.04	-0.00677	-0.00752	-0.00793	-0.00866	-0.00882	-0.00913	-0.0094	-0.00961	-0.0119		2723.04	0.00167	0.00122	0.00133
1.43883	7.36683	95.2715											167.039	0.36652									2588.04	0.00966	0.00946	0.00912	0.00853	0.00786	0.00798	0.00682	0.00637	0.00538	-0.00013722		2726.89	-0.00718	-0.00796	-0.00833	-0.00909	-0.00925	-0.00947	-0.00988	-0.00998	-0.01195		2726.89	0.00167	0.00121	0.00134
1.43913	7.43579	94.315											167.055	-6.05943									2591.9	0.00971	0.00949	0.00911	0.00851	0.00788	0.00798	0.00681	0.00633	0.00537	-5.66886e-05		2730.75	-0.00761	-0.00838	-0.00881	-0.00947	-0.00973	-0.00989	-0.01028	-0.01045	-0.01206		2730.75	0.00163	0.0012	0.00134
1.43944	7.49058	93.9725											167.07	0.88654									2595.76	0.00972	0.00945	0.00911	0.00851	0.00786	0.00797	0.00687	0.0063	0.00538	-4.59214e-05		2734.61	-0.00788	-0.00864	-0.00906	-0.0097	-0.00997	-0.01013	-0.01044	-0.01077	-0.01208		2734.61	0.00162	0.00122	0.00133
1.43975	7.42504	93.8875											167.085	1.97482									2599.61	0.00965	0.00941	0.0091	0.0085	0.00789	0.00791	0.00685	0.00634	0.00538	-4.5822e-05		2738.47	-0.00809	-0.00882	-0.00919	-0.00981	-0.01008	-0.01035	-0.01054	-0.01097	-0.01208		2738.47	0.00164	0.00125	0.00138
1.44005	7.41758	93.9725											167.101	-1.63184									2603.47	0.00962	0.0094	0.00908	0.00847	0.00785	0.00792	0.00676	0.00632	0.00534	-0.00015292		2742.32	-0.0083	-0.00901	-0.00944	-0.01001	-0.01025	-0.01061	-0.01077	-0.01113	-0.01208		2742.32	0.00164	0.00132	0.00142
1.44036	7.29692	94.31											167.116	-1.0807									2607.33	0.00965	0.00944	0.00906	0.0084	0.0078	0.00793	0.00671	0.00631	0.00533	-0.000213397		2746.18	-0.00838	-0.00911	-0.0096	-0.01019	-0.01035	-0.0107	-0.011	-0.01121	-0.01194		2746.18	0.0016	0.00132	0.00138
1.44066	7.14025	95.02											167.132	4.63028									2611.18	0.00964	0.00946	0.00909	0.00836	0.00785	0.00789	0.00669	0.00634	0.00536	-0.000192532		2750.04	-0.00844	-0.00918	-0.00965	-0.01026	-0.01041	-0.01073	-0.01108	-0.01122	-0.01181		2750.04	0.00161	0.0013	0.00134
1.44097	6.90458	96.1225											167.147	-0.52196									2615.04	0.00963	0.00945	0.00911	0.00844	0.00789	0.00796	0.00672	0.00635	0.00539	-0.0001612		2753.89	-0.00848	-0.00919	-0.00977	-0.01033	-0.0105	-0.01082	-0.01111	-0.01134	-0.01179		2753.89	0.00166	0.0013	0.00135
1.44127	6.65504	97.5875											167.163	1.90735									2618.9	0.00969	0.0095	0.00914	0.00849	0.00787	0.00806	0.00683	0.00637	0.00543	-8.56762e-05		2757.75	-0.00858	-0.00933	-0.00991	-0.01047	-0.01068	-0.01096	-0.01123	-0.01155	-0.01181		2757.75	0.00167	0.0013	0.00133
1.44158	6.38642	99.3945											167.178	2.86247									2622.76	0.00976	0.00956	0.00915	0.0085	0.00786	0.00805	0.00684	0.0064	0.00547	-7.40814e-05		2761.61	-0.0087	-0.00951	-0.01007	-0.01054	-0.01083	-0.01103	-0.01139	-0.01164	-0.01189		2761.61	0.0017	0.00127	0.00128
1.44188	6.29417	101.485											167.194	4.34679									2626.61	0.00976	0.00953	0.0091	0.00852	0.00789	0.00799	0.00678	0.00636	0.00547	-0.000133642		2765.47	-0.00883	-0.00964	-0.01018	-0.01059	-0.01092	-0.0111	-0.01144	-0.01166	-0.01197		2765.47	0.00171	0.00126	0.00128
1.44219	6.3375	103.534											167.209	1.68632									2630.47	0.00976	0.00949	0.0091	0.00853	0.00794	0.00798	0.00673	0.00632	0.00539	-0.000161068		2769.32	-0.00895	-0.00975	-0.01024	-0.01079	-0.01098	-0.01123	-0.01154	-0.01183	-0.01204		2769.32	0.00168	0.00133	0.00132
1.4425	6.27692	104.835											167.225	-3.86448									2634.33	0.00974	0.00951	0.00909	0.00852	0.00794	0.00796	0.00671	0.00636	0.00538	-0.000147057		2773.18	-0.00903	-0.00978	-0.01028	-0.01089	-0.01104	-0.01127	-0.01161	-0.01193	-0.01195		2773.18	0.00165	0.00133	0.00138
1.4428	6.22042	105.09											167.24	1.06867									2638.18	0.00977	0.00954	0.00915	0.00854	0.00796	0.00795	0.00675	0.00646	0.00547	-0.000111813		2777.04	-0.00907	-0.0098	-0.01029	-0.0109	-0.01105	-0.01135	-0.01159	-0.01194	-0.01181		2777.04	0.00171	0.00131	0.0014
1.44311	6.26054	104.39											167.256	5.59455									2642.04	0.00975	0.00946	0.00912	0.00848	0.00794	0.00797	0.00676	0.00641	0.00547	-0.000148912		2780.89	-0.0091	-0.00985	-0.01038	-0.01099	-0.01109	-0.01141	-0.01163	-0.01194	-0.01183		2780.89	0.0018	0.00138	0.00139
1.44341	6.32613	103.468											167.271	4.8992									2645.9	0.00977	0.00942	0.00906	0.00843	0.00787	0.00802	0.00677	0.00633	0.0054	-0.000164181		2784.75	-0.00923	-0.00997	-0.01049	-0.01108	-0.01126	-0.01145	-0.01174	-0.01204	-0.01193		2784.75	0.00177	0.00139	0.00139
1.44372	6.42196	102.643											167.287	0.56638									2649.76	0.00983	0.00949	0.00912	0.00849	0.00788	0.00807	0.00681	0.00637	0.00542	-6.69256e-05		2788.61	-0.00927	-0.01002	-0.01056	-0.01118	-0.01133	-0.0116	-0.01179	-0.01215	-0.01205		2788.61	0.0017	0.00129	0.00137
1.44402	6.63421	101.839											167.302	4.44971									2653.61	0.0098	0.00955	0.00918	0.00853	0.00794	0.0081	0.00681	0.00638	0.00543	-0.000102803		2792.46	-0.0092	-0.01006	-0.01052	-0.01113	-0.0113	-0.01164	-0.01176	-0.0121	-0.01204		2792.46	0.00167	0.0013	0.00141
1.44433	6.95725	100.629											167.318	2.77256									2657.47	0.00974	0.00954	0.00912	0.00852	0.00792	0.00809	0.00683	0.00634	0.00538	-0.000215583		2796.32	-0.00923	-0.01002	-0.01052	-0.01109	-0.01119	-0.01158	-0.01179	-0.01203	-0.0119		2796.32	0.00167	0.00132	0.00143
1.44463	7.22625	98.492											167.333	-0.12763									2661.33	0.00972	0.00954	0.00908	0.00856	0.00783	0.00802	0.00686	0.00637	0.00536	-0.000219822		2800.18	-0.00934	-0.01003	-0.01064	-0.01119	-0.01124	-0.01162	-0.01193	-0.01212	-0.01196		2800.18	0.00168	0.00135	0.00138
1.44494	7.32738	95.3045											167.349	2.60948									2665.18	0.00974	0.00959	0.00914	0.00858	0.00786	0.00806	0.00688	0.0064	0.00542	-0.000157358		2804.03	-0.00944	-0.0101	-0.01073	-0.01127	-0.01143	-0.01171	-0.01204	-0.01227	-0.012		2804.03	0.00163	0.00131	0.00135
1.44525	7.36221	91.469											167.364	6.40828									2669.04	0.00978	0.00966	0.00924	0.00856	0.008	0.00816	0.00686	0.00646	0.00553	-0.000135464		2807.89	-0.00946	-0.0101	-0.01074	-0.01132	-0.01149	-0.01178	-0.01198	-0.01229	-0.01189		2807.89	0.00167	0.0013	0.00131
1.44555	7.42433	87.7895											167.38	2.23953									2672.9	0.00978	0.00962	0.00923	0.00856	0.008	0.00813	0.00684	0.00645	0.0055	-0.000198858		2811.75	-0.00942	-0.01018	-0.0107	-0.01136	-0.01145	-0.01176	-0.01204	-0.01226	-0.01188		2811.75	0.00179	0.00133	0.00139
1.44586	7.45454	84.5495											167.395	-1.44825									2676.75	0.00978	0.00958	0.00917	0.00856	0.00794	0.00807	0.00682	0.00638	0.00539	-0.000259395		2815.61	-0.00949	-0.01034	-0.01081	-0.01147	-0.01155	-0.01191	-0.01226	-0.01245	-0.01201		2815.61	0.0018	0.00134	0.00148
1.44616	7.45375	81.789											167.411	-1.81296									2680.61	0.00982	0.00961	0.00918	0.00859	0.00799	0.00814	0.00684	0.00641	0.00545	-0.000203097		2819.46	-0.00959	-0.01044	-0.01091	-0.01156	-0.01166	-0.01205	-0.01234	-0.01258	-0.01201		2819.46	0.00178	0.00136	0.00143
1.44647	7.41042	79.6075											167.426	2.16528									2684.47	0.00984	0.00956	0.00917	0.0086	0.00794	0.00813	0.00687	0.00639	0.00544	-0.000143745		2823.32	-0.00963	-0.01046	-0.01096	-0.01161	-0.01172	-0.01205	-0.01221	-0.0125	-0.01202		2823.32	0.00176	0.00131	0.00134
1.44677	7.23208	78.0105											167.442	-1.6722									2688.32	0.00985	0.00955	0.00916	0.00859	0.00795	0.00806	0.00685	0.00636	0.00538	-0.000164612		2827.18	-0.00972	-0.01048	-0.01104	-0.01165	-0.01175	-0.01207	-0.01222	-0.01254	-0.01199		2827.18	0.00173	0.00122	0.00135
1.44708	7.06725	76.7895											167.457	2.79486									2692.18	0.0099	0.00964	0.00921	0.00864	0.00808	0.00809	0.0069	0.00642	0.00547	-0.000155537		2831.03	-0.00983	-0.01047	-0.01108	-0.01168	-0.01185	-0.01215	-0.01239	-0.01262	-0.01195		2831.03	0.0017	0.00127	0.00141
1.44738	7.06279	75.721											167.473	2.55869									2696.04	0.00985	0.00962	0.00923	0.00862	0.00804	0.00809	0.00687	0.00644	0.00552	-0.000170706		2834.89	-0.00993	-0.01062	-0.01108	-0.01175	-0.01197	-0.01224	-0.01257	-0.01269	-0.01195		2834.89	0.00161	0.00121	0.00136
1.44769	7.17542	74.7805											167.488	-4.1301									2699.9	0.00984	0.00957	0.00929	0.00863	0.00801	0.00811	0.0069	0.00642	0.00554	-0.000187564		2838.75	-0.01008	-0.01094	-0.01126	-0.01196	-0.01207	-0.01239	-0.01271	-0.01289	-0.012		2838.75	0.00155	0.00112	0.00121
1.448	7.28317	74.091											167.504	3.68653									2703.75	0.00995	0.00964	0.00934	0.0087	0.00805	0.00816	0.00698	0.00645	0.00559	-0.000117444		2842.61	-0.01022	-0.01112	-0.01153	-0.01212	-0.01224	-0.01255	-0.01283	-0.01301	-0.01203		2842.61	0.00154	0.0011	0.00113
1.4483	7.38408	73.539											167.519	4.09911									2707.61	0.00997	0.00969	0.00931	0.00872	0.00805	0.00824	0.00695	0.0065	0.0055	-0.000103995		2846.46	-0.01032	-0.01107	-0.01163	-0.01214	-0.01234	-0.01256	-0.01291	-0.0131	-0.012		2846.46	0.00147	0.000978689	0.00108
1.44861	7.48871	73.088											167.535	2.15861									2711.47	0.00997	0.00965	0.00926	0.00869	0.00805	0.00826	0.00689	0.00646	0.00548	-0.000178953		2850.32	-0.01044	-0.011	-0.01166	-0.01218	-0.01238	-0.01256	-0.013	-0.01319	-0.01204		2850.32	0.00148	0.000989448	0.00114
1.44891	7.53721	72.773											167.55	6.95791									2715.32	0.01001	0.00965	0.00924	0.00866	0.00806	0.00815	0.00685	0.00638	0.00552	-0.000154973		2854.18	-0.01048	-0.01112	-0.01166	-0.01229	-0.01244	-0.0127	-0.01305	-0.01323	-0.01207		2854.18	0.00154	0.00109	0.00117
1.44922	7.60796	72.699											167.566	3.26198									2719.18	0.00996	0.00966	0.00927	0.00863	0.00814	0.00812	0.00687	0.00645	0.00555	-8.22972e-05		2858.03	-0.01042	-0.01123	-0.01165	-0.01221	-0.0124	-0.01271	-0.01299	-0.01321	-0.01206		2858.03	0.00152	0.00106	0.0011
1.44952	7.76942	72.76											167.581	-0.82975									2723.04	0.00999	0.00966	0.00936	0.00871	0.00817	0.00815	0.00692	0.00652	0.00557	-9.41236e-05		2861.89	-0.01038	-0.01125	-0.01169	-0.01218	-0.01235	-0.01263	-0.01296	-0.0132	-0.01199		2861.89	0.00157	0.0011	0.00115
1.44983	8.05804	72.895											167.596	-4.53008									2726.89	0.01005	0.00966	0.00931	0.00881	0.00813	0.00812	0.00691	0.00653	0.00558	-0.000152854		2865.75	-0.01041	-0.01121	-0.01175	-0.01226	-0.01236	-0.01267	-0.01298	-0.01335	-0.01186		2865.75	0.00159	0.00109	0.00122
1.45013	8.38833	73.076											167.612	2.953									2730.75	0.01002	0.00968	0.00933	0.0089	0.00814	0.00818	0.00691	0.00656	0.00564	-7.91169e-05		2869.6	-0.01059	-0.01122	-0.01181	-0.0125	-0.01248	-0.01283	-0.01307	-0.01355	-0.01195		2869.6	0.00159	0.00111	0.0012
1.45044	8.64833	73.1525											167.627	5.72389									2734.61	0.01005	0.00972	0.00935	0.00886	0.00819	0.00828	0.00696	0.00654	0.00565	-6.93109e-05		2873.46	-0.01075	-0.01136	-0.0118	-0.0126	-0.01263	-0.01299	-0.01319	-0.01356	-0.01216		2873.46	0.00165	0.00116	0.0012
1.45075	8.96258	73.0735											167.643	-1.22543									2738.47	0.01006	0.00973	0.00939	0.00871	0.00818	0.00828	0.00698	0.00652	0.00561	-6.60643e-05		2877.32	-0.01068	-0.01145	-0.0117	-0.01247	-0.01261	-0.013	-0.01315	-0.01341	-0.01207		2877.32	0.00164	0.00114	0.00115
1.45105	9.42442	72.9475											167.658	4.53296									2742.32	0.01008	0.00971	0.00942	0.00868	0.00813	0.00826	0.00701	0.00655	0.00552	-6.91784e-05		2881.18	-0.01068	-0.01155	-0.01185	-0.0125	-0.0126	-0.01305	-0.01319	-0.01344	-0.01203		2881.18	0.0016	0.0012	0.00119
1.45136	10.1259	72.4775											167.674	-1.32719									2746.18	0.01013	0.00978	0.00948	0.00879	0.00817	0.0083	0.00709	0.00663	0.00553	-0.000108699		2885.03	-0.01075	-0.01154	-0.01204	-0.01267	-0.01272	-0.01312	-0.01332	-0.01359	-0.01212		2885.03	0.00164	0.00129	0.00131
1.45166	10.9938	71.827											167.689	0.72752									2750.04	0.0101	0.00984	0.00946	0.00885	0.00823	0.00835	0.00708	0.00662	0.00561	-0.000107871		2888.89	-0.01083	-0.01157	-0.01208	-0.01272	-0.01283	-0.01314	-0.01344	-0.01365	-0.01207		2888.89	0.00163	0.00124	0.00128
1.45197	11.9428	71.16											167.705	4.31494									2753.89	0.01012	0.00984	0.00941	0.00884	0.00821	0.00836	0.00704	0.00656	0.00568	-0.000112906		2892.75	-0.01103	-0.01167	-0.01218	-0.01269	-0.01295	-0.01325	-0.01349	-0.0137	-0.01196		2892.75	0.00153	0.00111	0.00116
1.45227	13.0315	70.4905											167.72	2.55292									2757.75	0.01013	0.00979	0.00942	0.00877	0.00814	0.00835	0.00702	0.00646	0.00563	-0.000197732		2896.6	-0.01112	-0.01181	-0.01224	-0.01276	-0.01294	-0.01337	-0.01354	-0.01376	-0.01194		2896.6	0.00149	0.00105	0.00112
1.45258	14.102	69.89											167.736	-4.4213									2761.61	0.01016	0.00988	0.00946	0.00877	0.0082	0.00843	0.00709	0.00655	0.00566	-0.000204455		2900.46	-0.01113	-0.01195	-0.0123	-0.01286	-0.01293	-0.01339	-0.01356	-0.0138	-0.01185		2900.46	0.00144	0.00105	0.00107
1.45289	14.968	69.4235											167.751	-0.56692									2765.47	0.0102	0.00997	0.0095	0.00885	0.00826	0.00843	0.00714	0.00663	0.00575	-0.000164877		2904.32	-0.01122	-0.01202	-0.01247	-0.01293	-0.01315	-0.0135	-0.01369	-0.01397	-0.0119		2904.32	0.00145	0.00111	0.00102
1.45319	15.7786	68.9705											167.767	3.09454									2769.32	0.01016	0.0099	0.00946	0.00888	0.00825	0.00831	0.00707	0.00662	0.00568	-0.000106546		2908.17	-0.0115	-0.01211	-0.01268	-0.01317	-0.01344	-0.0137	-0.0139	-0.0142	-0.01205		2908.17	0.00139	0.000939936	0.000972412
1.4535	16.3682	68.5805											167.782	0.81875									2773.18	0.01008	0.00983	0.0094	0.00883	0.00817	0.00827	0.00704	0.00658	0.00556	-0.000135298		2912.03	-0.01163	-0.01223	-0.01283	-0.01341	-0.01351	-0.01382	-0.014	-0.01425	-0.01198		2912.03	0.00118	0.000755384	0.000796311
1.4538	16.643	68.2055											167.798	3.77212									2777.04	0.01011	0.00983	0.00941	0.00882	0.00819	0.00829	0.00702	0.00651	0.00558	-0.000181835		2915.89	-0.01168	-0.01246	-0.01292	-0.0136	-0.01375	-0.01396	-0.01423	-0.01445	-0.01197		2915.89	0.00102	0.000621011	0.000641452
1.45411	16.5674	67.8395											167.813	2.70908									2780.89	0.01022	0.00989	0.00952	0.00888	0.00833	0.00832	0.00704	0.00655	0.00567	-0.000157888		2919.74	-0.01184	-0.01257	-0.01296	-0.0137	-0.01387	-0.01404	-0.01439	-0.01456	-0.01201		2919.74	0.000930406	0.000478056	0.000561455
1.45441	16.0257	67.604											167.829	-0.64316									2784.75	0.01022	0.00987	0.00949	0.00888	0.00828	0.00829	0.00705	0.00656	0.00564	-0.000201309		2923.6	-0.01183	-0.01253	-0.01294	-0.01366	-0.01382	-0.01406	-0.01432	-0.0145	-0.01194		2923.6	0.00105	0.000609564	0.000645998
1.45472	15.1559	67.536											167.844	-1.58767									2788.61	0.01028	0.00991	0.00951	0.00889	0.00831	0.00843	0.00713	0.00662	0.00565	-0.00014613		2927.46	-0.01167	-0.01243	-0.01286	-0.01346	-0.01364	-0.01391	-0.01409	-0.01426	-0.01184		2927.46	0.00123	0.000814303	0.000766702
1.45502	14.3124	67.4875											167.86	0.77491									2792.46	0.01034	0.00995	0.00958	0.00894	0.00837	0.00856	0.00714	0.0067	0.00574	-0.00011761		2931.32	-0.01153	-0.01237	-0.01278	-0.01335	-0.01345	-0.01373	-0.01407	-0.01412	-0.01185		2931.32	0.00141	0.000951691	0.000895575
1.45533	13.558	67.5415											167.875	1.2064									2796.32	0.0103	0.0099	0.00959	0.00895	0.0083	0.00852	0.0071	0.00665	0.00566	-0.000142155		2935.17	-0.01146	-0.01238	-0.01278	-0.01319	-0.01344	-0.01378	-0.01402	-0.01415	-0.012		2935.17	0.00144	0.00105	0.000986493
1.45564	12.6415	67.781											167.891	3.38161									2800.18	0.01033	0.00995	0.00962	0.00901	0.00832	0.0085	0.00719	0.00665	0.00565	-3.47231e-05		2939.03	-0.01142	-0.01232	-0.01279	-0.01316	-0.01345	-0.01374	-0.014	-0.01411	-0.01209		2939.03	0.0015	0.0011	0.00109
1.45594	11.8098	68.102											167.906	4.44243									2804.03	0.01034	0.00996	0.00968	0.00908	0.00839	0.00852	0.00721	0.00665	0.00569	-1.39823e-05		2942.89	-0.01145	-0.01225	-0.01269	-0.01328	-0.01339	-0.01366	-0.01397	-0.01408	-0.01202		2942.89	0.00159	0.00113	0.00114
1.45625	11.1317	68.5915											167.922	-0.92664									2807.89	0.01035	0.01001	0.00974	0.00906	0.00842	0.00852	0.00717	0.00665	0.00568	-0.000119101		2946.74	-0.01148	-0.01227	-0.01259	-0.0133	-0.01331	-0.01368	-0.01395	-0.0141	-0.01192		2946.74	0.00158	0.0011	0.00108
1.45655	10.5365	69.409											167.937	-0.10669									2811.75	0.01044	0.01011	0.00975	0.00903	0.00842	0.00857	0.0072	0.0067	0.00573	-0.000111449		2950.6	-0.01154	-0.01221	-0.01263	-0.01327	-0.01326	-0.0137	-0.01397	-0.01408	-0.01182		2950.6	0.00154	0.00113	0.00109
1.45686	10.1186	70.418											167.953	4.93714									2815.61	0.01042	0.01007	0.00966	0.009	0.00831	0.00856	0.00713	0.00665	0.00566	-0.000126355		2954.46	-0.01156	-0.01223	-0.0127	-0.01327	-0.01337	-0.01373	-0.01399	-0.01418	-0.0118		2954.46	0.00162	0.00119	0.00113
1.45716	9.69571	71.7615											167.968	-0.15793									2819.46	0.01039	0.0101	0.00964	0.00904	0.00829	0.00856	0.00709	0.00665	0.00565	-0.000179516		2958.32	-0.0116	-0.01232	-0.01276	-0.01333	-0.01353	-0.01386	-0.01405	-0.01433	-0.01189		2958.32	0.0018	0.00123	0.00126
1.45747	9.3685	73.4235											167.984	0.33853									2823.32	0.01049	0.01017	0.00974	0.00923	0.00846	0.00862	0.00726	0.00676	0.00583	-0.000123606		2962.17	-0.01168	-0.01238	-0.01292	-0.01339	-0.01367	-0.01388	-0.01404	-0.01432	-0.01206		2962.17	0.00187	0.0014	0.0014
1.45777	9.16904	75.216											167.999	-2.50639									2827.18	0.01052	0.01011	0.00978	0.00927	0.00847	0.0086	0.00737	0.00685	0.00585	-0.000151562		2966.03	-0.01168	-0.01224	-0.01275	-0.01332	-0.01351	-0.01367	-0.01395	-0.01415	-0.01208		2966.03	0.0019	0.00155	0.00153
1.45808	8.91521	77.248											168.015	0.8692									2831.03	0.01049	0.0101	0.00972	0.00915	0.00836	0.00857	0.00726	0.00679	0.00574	-0.000232804		2969.89	-0.01149	-0.01205	-0.01243	-0.0131	-0.0133	-0.01349	-0.01374	-0.0139	-0.01193		2969.89	0.00209	0.00156	0.00168
1.45839	8.70625	79.6475											168.03	5.31649									2834.89	0.01047	0.01016	0.00973	0.00918	0.00843	0.00866	0.00722	0.0067	0.00573	-0.000203925		2973.74	-0.01133	-0.01208	-0.01241	-0.01311	-0.01327	-0.01349	-0.01364	-0.01376	-0.01196		2973.74	0.00226	0.00166	0.0017
1.45869	8.68325	82.4865											168.046	5.74145									2838.75	0.01047	0.01019	0.00974	0.00918	0.00852	0.00867	0.00725	0.00674	0.00574	-0.000150071		2977.6	-0.01129	-0.01195	-0.01238	-0.01303	-0.01316	-0.01346	-0.01359	-0.01367	-0.01213		2977.6	0.00231	0.00175	0.00163
1.459	8.69492	85.487											168.061	-1.0415									2842.61	0.01046	0.01017	0.00974	0.00913	0.0085	0.00866	0.00722	0.00682	0.00577	-0.00010691		2981.46	-0.01122	-0.01181	-0.01236	-0.01286	-0.01308	-0.01345	-0.01357	-0.01373	-0.01217		2981.46	0.00232	0.0017	0.0017
1.4593	8.60933	88.759											168.077	-2.25742									2846.46	0.0105	0.0102	0.00971	0.00913	0.00849	0.00867	0.00717	0.00684	0.00577	-8.84589e-05		2985.31	-0.01113	-0.01183	-0.01232	-0.01282	-0.01302	-0.01348	-0.01355	-0.01375	-0.01217		2985.31	0.00238	0.00177	0.00186
1.45961	8.45654	92.261											168.092	0.5561									2850.32	0.01051	0.01015	0.0097	0.00915	0.00852	0.00867	0.00725	0.00685	0.00576	-0.000147355		2989.17	-0.0112	-0.01183	-0.01225	-0.01286	-0.013	-0.01339	-0.01352	-0.0137	-0.0121		2989.17	0.00241	0.00188	0.00189
1.45991	8.46488	95.7345											168.107	-0.38869									2854.18	0.01054	0.01006	0.00977	0.00918	0.00856	0.0087	0.00736	0.00687	0.00584	-5.34088e-05		2993.03	-0.01128	-0.01195	-0.01222	-0.01288	-0.01307	-0.01343	-0.01361	-0.01379	-0.01212		2993.03	0.00238	0.00192	0.00183
1.46022	8.60575	98.9915											168.123	1.59314									2858.03	0.0105	0.00993	0.0098	0.00915	0.00861	0.00868	0.00736	0.00682	0.00587	-8.72332e-05		2996.89	-0.01124	-0.01198	-0.01224	-0.01284	-0.01304	-0.01339	-0.01364	-0.01382	-0.0122		2996.89	0.00237	0.00185	0.00181
1.46052	8.85033	101.743											168.138	1.57521									2861.89	0.01046	0.00994	0.00972	0.00912	0.00859	0.00864	0.00731	0.00677	0.00582	-0.000207105		3000.74	-0.01118	-0.01195	-0.01235	-0.01279	-0.013	-0.01331	-0.01364	-0.01376	-0.01224		3000.74	0.0024	0.00185	0.00173
1.46083	9.18929	103.479											168.154	2.62779									2865.75	0.01055	0.01012	0.0097	0.00913	0.00859	0.00872	0.00731	0.00687	0.00582	-0.000203826		3004.6	-0.01108	-0.01191	-0.01227	-0.01283	-0.01307	-0.01324	-0.01361	-0.01375	-0.01207		3004.6	0.00249	0.00199	0.00183
1.46114	9.4995	104.288											168.169	4.4364									2869.6	0.01056	0.01006	0.00966	0.00903	0.0085	0.00874	0.00732	0.00686	0.00578	-0.000195447		3008.46	-0.01102	-0.01196	-0.01232	-0.01301	-0.0132	-0.01333	-0.01364	-0.01377	-0.01201		3008.46	0.00259	0.0021	0.00205
1.46144	9.79592	104.559											168.185	-3.15352									2873.46	0.01063	0.01	0.00972	0.00905	0.0085	0.0088	0.00728	0.00686	0.00572	-0.000171799		3012.31	-0.01101	-0.0119	-0.01225	-0.013	-0.01319	-0.01335	-0.01362	-0.01378	-0.01202		3012.31	0.00272	0.00212	0.00203
1.46175	10.0595	104.756											168.2	1.90299									2877.32	0.01065	0.01009	0.0098	0.00926	0.00863	0.00884	0.00725	0.00689	0.00576	-0.000165837		3016.17	-0.01106	-0.01177	-0.0122	-0.01291	-0.01308	-0.01331	-0.01359	-0.01368	-0.01195		3016.17	0.00272	0.00208	0.00194
1.46205	10.2997	105.236											168.216	5.28202									2881.18	0.01061	0.01015	0.00985	0.00929	0.0087	0.00883	0.00729	0.00691	0.0058	-0.000161863		3020.03	-0.01114	-0.01173	-0.01223	-0.01298	-0.01299	-0.01332	-0.01361	-0.01362	-0.01194		3020.03	0.00257	0.00202	0.00191
1.46236	10.4515	106.103											168.231	-1.93031									2885.03	0.01065	0.01021	0.00989	0.00928	0.00867	0.00881	0.00736	0.00698	0.0058	-7.28225e-05		3023.88	-0.01117	-0.01187	-0.0123	-0.0131	-0.01306	-0.01338	-0.01367	-0.01379	-0.01198		3023.88	0.00259	0.00209	0.00197
1.46266	10.7006	107.536											168.247	-1.65007									2888.89	0.01084	0.01027	0.0099	0.00936	0.00867	0.00885	0.00744	0.00708	0.00581	-6.55011e-05		3027.74	-0.01128	-0.01197	-0.01234	-0.01304	-0.01303	-0.01346	-0.01367	-0.01387	-0.01191		3027.74	0.00277	0.00228	0.00217
1.46297	11.0379	109.572											168.262	11.303									2892.75	0.01095	0.01029	0.00989	0.00942	0.00875	0.0089	0.00751	0.00709	0.00588	-9.07447e-05		3031.6	-0.0111	-0.01183	-0.01219	-0.01283	-0.01295	-0.01339	-0.01362	-0.01374	-0.01175		3031.6	0.00285	0.0023	0.00228
1.46327	11.2741	111.999											168.278	0.70161									2896.6	0.01096	0.01023	0.00981	0.00936	0.00869	0.00891	0.00744	0.007	0.00582	-6.54348e-05		3035.45	-0.01103	-0.01171	-0.0121	-0.01265	-0.01306	-0.01333	-0.01366	-0.01365	-0.01172		3035.45	0.00285	0.00225	0.00228
1.46358	11.2914	114.811											168.293	-4.49226									2900.46	0.01089	0.01023	0.00988	0.0093	0.00864	0.0089	0.00741	0.00701	0.00583	-7.33526e-05		3039.31	-0.01132	-0.01193	-0.0123	-0.01274	-0.01328	-0.0134	-0.0138	-0.0138	-0.01195		3039.31	0.00279	0.00218	0.00228
1.46389	11.3454	117.46											168.309	-0.03108									2904.32	0.01087	0.01036	0.00998	0.00943	0.00882	0.00897	0.00751	0.00718	0.00591	-5.66224e-05		3043.17	-0.01134	-0.01195	-0.01241	-0.01293	-0.01329	-0.01345	-0.01376	-0.01391	-0.01207		3043.17	0.00278	0.00217	0.00227
1.46419	11.5912	119.295											168.324	4.07379									2908.17	0.01087	0.01039	0.01003	0.0094	0.0089	0.00899	0.00751	0.00713	0.0059	-8.11776e-06		3047.03	-0.01118	-0.01192	-0.01234	-0.01295	-0.01307	-0.01346	-0.01368	-0.01393	-0.01194		3047.03	0.00279	0.00221	0.00218
1.4645	11.7227	119.806											168.34	2.02779									2912.03	0.01097	0.0105	0.01012	0.00934	0.00889	0.00893	0.00756	0.00708	0.00587	-4.62858e-05		3050.88	-0.01116	-0.01186	-0.01248	-0.01302	-0.01312	-0.01337	-0.01371	-0.01386	-0.01193		3050.88	0.00281	0.0023	0.00212
1.4648	11.7668	119.023											168.355	-3.35145									2915.89	0.01114	0.01059	0.01016	0.00939	0.00888	0.00901	0.00761	0.00714	0.00592	-9.46205e-05		3054.74	-0.01125	-0.01186	-0.01264	-0.0131	-0.01324	-0.01347	-0.0138	-0.01402	-0.01204		3054.74	0.00285	0.0023	0.00208
1.46511	12.0299	117.314											168.371	4.24319									2919.74	0.01122	0.01058	0.01011	0.00947	0.00895	0.00916	0.00763	0.00713	0.00598	-0.000116782		3058.6	-0.01135	-0.01206	-0.01265	-0.01315	-0.0134	-0.01373	-0.01389	-0.01416	-0.01214		3058.6	0.00288	0.00225	0.00206
1.46541	12.5806	115.052											168.386	2.05011									2923.6	0.01127	0.01058	0.01015	0.00954	0.00908	0.00924	0.00778	0.00717	0.00595	-0.000142751		3062.45	-0.01142	-0.01216	-0.01268	-0.01316	-0.01356	-0.01378	-0.01403	-0.01411	-0.01204		3062.45	0.00297	0.00232	0.00213
1.46572	13.2007	112.574											168.402	1.34747									2927.46	0.01116	0.01061	0.01015	0.00944	0.00899	0.0091	0.00771	0.00721	0.00587	-0.000135729		3066.31	-0.01137	-0.01202	-0.01258	-0.01304	-0.01349	-0.01355	-0.01396	-0.01396	-0.01187		3066.31	0.00305	0.00238	0.00218
1.46602	13.7105	110.261											168.417	7.18743									2931.32	0.01106	0.0106	0.01007	0.00933	0.00878	0.00894	0.00754	0.00712	0.00573	-0.000148912		3070.17	-0.01139	-0.01214	-0.01239	-0.01303	-0.01332	-0.01333	-0.01379	-0.01384	-0.01179		3070.17	0.00298	0.00231	0.00222
1.46633	14.3326	108.272											168.433	3.35287									2935.17	0.01106	0.01058	0.01017	0.0095	0.00885	0.00903	0.00758	0.00709	0.00573	-0.000222703		3074.02	-0.01144	-0.01223	-0.01232	-0.0132	-0.01328	-0.01338	-0.01386	-0.01397	-0.0119		3074.02	0.00285	0.00228	0.00221
1.46664	14.9757	106.574											168.448	-1.42616									2939.03	0.01114	0.0106	0.01032	0.00969	0.00904	0.0092	0.00767	0.0072	0.00596	-0.000211609		3077.88	-0.01162	-0.01227	-0.0126	-0.01344	-0.01348	-0.01359	-0.01411	-0.0142	-0.01205		3077.88	0.00287	0.00232	0.00219
1.46694	15.6428	105.394											168.464	-1.26175									2942.89	0.01133	0.01068	0.01046	0.00979	0.00912	0.00934	0.00773	0.0073	0.00612	-0.000122181		3081.74	-0.01176	-0.01238	-0.01282	-0.01358	-0.01364	-0.01384	-0.01425	-0.01433	-0.01217		3081.74	0.00308	0.00241	0.00233
1.46725	16.3017	104.456											168.479	2.18922									2946.74	0.01142	0.01074	0.01053	0.00976	0.0091	0.00938	0.00771	0.00724	0.00613	-0.00015653		3085.59	-0.0117	-0.01238	-0.0129	-0.01347	-0.01352	-0.01383	-0.01417	-0.01437	-0.01212		3085.59	0.00314	0.00238	0.00242
1.46755	16.8287	102.878											168.495	2.34947									2950.6	0.01138	0.01077	0.0105	0.00984	0.00915	0.00942	0.0077	0.00726	0.0061	-0.000193725		3089.45	-0.01161	-0.01238	-0.01302	-0.01327	-0.01333	-0.01371	-0.01405	-0.01449	-0.01209		3089.45	0.00313	0.00237	0.00239
1.46786	17.132	100.064											168.51	-0.37064									2954.46	0.0115	0.01095	0.01062	0.01002	0.00927	0.0095	0.00782	0.00747	0.0062	-0.000184782		3093.31	-0.01155	-0.01231	-0.01294	-0.01318	-0.01331	-0.01373	-0.01402	-0.01444	-0.01207		3093.31	0.00317	0.00236	0.00232
1.46816	16.9668	96.1655											168.526	3.99144									2958.32	0.01174	0.01111	0.01071	0.0102	0.00949	0.00955	0.0079	0.00765	0.00625	-0.000154112		3097.17	-0.01162	-0.01241	-0.01291	-0.01337	-0.01359	-0.01387	-0.01411	-0.01442	-0.01218		3097.17	0.00319	0.00243	0.00232
1.46847	16.5732	91.8385											168.541	-0.46334									2962.17	0.01182	0.01109	0.01069	0.01023	0.00956	0.00963	0.00791	0.00771	0.00625	-0.000174184		3101.02	-0.01178	-0.01259	-0.01297	-0.01362	-0.01382	-0.01392	-0.01413	-0.01429	-0.01219		3101.02	0.00327	0.00258	0.00244
1.46877	16.0705	87.6025											168.557	2.96064									2966.03	0.01171	0.0109	0.01069	0.0101	0.00952	0.00965	0.00792	0.00756	0.00622	-0.000205681		3104.88	-0.01187	-0.01265	-0.01286	-0.01371	-0.01385	-0.01397	-0.0142	-0.01412	-0.01209		3104.88	0.0034	0.00268	0.0025
1.46908	15.4436	83.782											168.572	1.68577									2969.89	0.0116	0.01087	0.01067	0.01	0.00949	0.00956	0.00784	0.00736	0.00617	-0.000249361		3108.74	-0.01184	-0.01248	-0.01275	-0.01367	-0.01377	-0.01404	-0.01425	-0.01418	-0.01207		3108.74	0.00344	0.00265	0.00247
1.46939	14.9514	80.545											168.588	5.64088									2973.74	0.01176	0.01104	0.01077	0.01016	0.00965	0.00962	0.00783	0.00739	0.00619	-0.000166003		3112.59	-0.01191	-0.01264	-0.01291	-0.0137	-0.01385	-0.01418	-0.01433	-0.01448	-0.01212		3112.59	0.00347	0.00275	0.00254
1.46969	14.593	77.828											168.603	-3.33936									2977.6	0.0121	0.01118	0.01092	0.01037	0.00977	0.00979	0.00792	0.00754	0.00628	-4.99633e-05		3116.45	-0.01189	-0.01272	-0.01295	-0.01367	-0.01387	-0.01399	-0.01432	-0.01452	-0.01198		3116.45	0.00347	0.00288	0.00265
1.47	14.3038	75.631											168.618	-1.58315									2981.46	0.01219	0.01124	0.01096	0.01051	0.00978	0.00986	0.00798	0.0076	0.00627	-3.57833e-05		3120.31	-0.01187	-0.01264	-0.01289	-0.01365	-0.01383	-0.01384	-0.01425	-0.01442	-0.01184		3120.31	0.00354	0.00288	0.00269
1.4703	13.9688	74.0085											168.634	1.03092									2985.31	0.01221	0.01143	0.01111	0.01055	0.0099	0.00994	0.00802	0.00769	0.00623	-0.000115656		3124.17	-0.01177	-0.01244	-0.01268	-0.01346	-0.01365	-0.01388	-0.01421	-0.01426	-0.0118		3124.17	0.00353	0.00277	0.00257
1.47061	13.6624	72.6315											168.649	1.61001									2989.17	0.01239	0.01167	0.01132	0.01056	0.00994	0.00996	0.00809	0.00769	0.00622	-0.00019389		3128.02	-0.01163	-0.01235	-0.0126	-0.01329	-0.01333	-0.01392	-0.01437	-0.01428	-0.01181		3128.02	0.0036	0.00281	0.0026
1.47091	13.4554	71.4905											168.665	3.61863									2993.03	0.01254	0.01182	0.01146	0.01074	0.01005	0.01013	0.0083	0.00772	0.00628	-0.000181007		3131.88	-0.01174	-0.0127	-0.01294	-0.01348	-0.01351	-0.01406	-0.01453	-0.01458	-0.01197		3131.88	0.00362	0.00292	0.0027
1.47122	13.233	70.589											168.68	0.11366									2996.89	0.01271	0.012	0.01158	0.01093	0.0103	0.01039	0.00843	0.00793	0.00643	-0.000207337		3135.74	-0.01184	-0.01293	-0.01333	-0.01383	-0.01397	-0.01421	-0.01455	-0.01482	-0.01216		3135.74	0.00364	0.00302	0.00271
1.47152	13.1293	69.7945											168.696	5.01779									3000.74	0.01285	0.01209	0.01167	0.01109	0.0104	0.01044	0.0084	0.00797	0.00655	-0.000303236		3139.59	-0.01173	-0.01275	-0.01326	-0.01368	-0.01401	-0.01409	-0.01444	-0.01464	-0.0121		3139.59	0.00379	0.00302	0.00271
1.47183	13.1794	69.08											168.711	1.74048									3004.6	0.01308	0.01218	0.01187	0.0112	0.01053	0.01051	0.00856	0.00806	0.00667	-0.000164148		3143.45	-0.01179	-0.01252	-0.01311	-0.01354	-0.01396	-0.01395	-0.01423	-0.01431	-0.01186		3143.45	0.004	0.0031	0.00283
1.47214	12.9835	68.318											168.727	0.7224									3008.46	0.01326	0.01244	0.01205	0.01133	0.01063	0.01065	0.00879	0.00822	0.00679	-3.3696e-05		3147.31	-0.01192	-0.01254	-0.01298	-0.01375	-0.01391	-0.014	-0.01423	-0.0144	-0.01181		3147.31	0.0041	0.00315	0.00299
1.47244	12.6752	67.535											168.742	0.86804									3012.31	0.01341	0.01267	0.01228	0.01154	0.01068	0.01083	0.00882	0.0083	0.00677	-6.07305e-05		3151.16	-0.01196	-0.01277	-0.01304	-0.01373	-0.01377	-0.01404	-0.01425	-0.01445	-0.01182		3151.16	0.00406	0.00318	0.00299
1.47275	12.4781	66.64											168.758	0.29062									3016.17	0.01366	0.01279	0.01259	0.0118	0.01097	0.01094	0.00886	0.0084	0.00679	1.51094e-05		3155.02	-0.01196	-0.01267	-0.0132	-0.01353	-0.01361	-0.01384	-0.01417	-0.01417	-0.01154		3155.02	0.00402	0.0033	0.00289
1.47305	12.4373	65.6895											168.773	-3.89423									3020.03	0.01384	0.01297	0.01288	0.01192	0.01124	0.01099	0.00902	0.00847	0.00696	9.28846e-05		3158.88	-0.01209	-0.01259	-0.01324	-0.01348	-0.01372	-0.01383	-0.01417	-0.01428	-0.01146		3158.88	0.00408	0.00339	0.00298
1.47336	12.459	64.8155											168.789	0.63297									3023.88	0.01395	0.01321	0.0129	0.01195	0.01137	0.01111	0.00911	0.00847	0.00705	-3.08467e-05		3162.74	-0.01229	-0.01305	-0.01337	-0.0138	-0.01409	-0.01407	-0.01438	-0.0147	-0.01185		3162.74	0.00411	0.00339	0.00307
1.47366	12.4147	64.0735											168.804	3.3876									3027.74	0.01401	0.01331	0.01292	0.01212	0.01147	0.01114	0.00912	0.0086	0.007	-0.000157093		3166.59	-0.01213	-0.01308	-0.0134	-0.01395	-0.01401	-0.01421	-0.0144	-0.01469	-0.01185		3166.59	0.00416	0.00346	0.00305
1.47397	12.2377	63.4905											168.82	1.74244									3031.6	0.01414	0.01335	0.01304	0.01231	0.01141	0.01131	0.00909	0.00868	0.00702	-0.000217272		3170.45	-0.01197	-0.01284	-0.01337	-0.01397	-0.01406	-0.01435	-0.01456	-0.01476	-0.01183		3170.45	0.00418	0.00343	0.00297
1.47427	11.9315	62.997											168.835	5.00109									3035.45	0.01435	0.01352	0.0132	0.01233	0.01147	0.01145	0.00912	0.00879	0.00705	-0.000181835		3174.31	-0.01193	-0.01272	-0.0133	-0.01386	-0.01413	-0.0143	-0.0146	-0.01498	-0.01195		3174.31	0.00414	0.00338	0.00297
1.47458	11.5897	62.5525											168.851	-1.33459									3039.31	0.01451	0.01367	0.01328	0.01243	0.01169	0.01154	0.00924	0.00886	0.00715	-0.000194354		3178.16	-0.01192	-0.01272	-0.01317	-0.01382	-0.01411	-0.01423	-0.01442	-0.01486	-0.01201		3178.16	0.00432	0.00347	0.00325
1.47489	11.3194	62.2075											168.866	5.28393									3043.17	0.01466	0.01372	0.01332	0.01263	0.01186	0.01169	0.00932	0.00885	0.00723	-0.00028072		3182.02	-0.01203	-0.01277	-0.0134	-0.01405	-0.01422	-0.0145	-0.01464	-0.01473	-0.01207		3182.02	0.00466	0.00364	0.00347
1.47519	11.0714	61.998											168.882	3.81916									3047.03	0.01483	0.01384	0.01352	0.01276	0.01195	0.01185	0.00948	0.00888	0.00723	-0.000190678		3185.88	-0.01207	-0.01282	-0.01349	-0.01393	-0.01409	-0.01452	-0.0148	-0.01491	-0.01192		3185.88	0.00472	0.0036	0.00336
1.4755	10.7317	61.811											168.897	3.20934									3050.88	0.01501	0.01403	0.01382	0.01286	0.01214	0.01196	0.00974	0.00893	0.00732	-4.79423e-05		3189.73	-0.01215	-0.0131	-0.01367	-0.01399	-0.0143	-0.01458	-0.01488	-0.01512	-0.01203		3189.73	0.00449	0.00352	0.00323
1.4758	10.2999	61.554											168.913	3.56414									3054.74	0.01516	0.01424	0.01404	0.01303	0.01234	0.01206	0.00992	0.00904	0.00739	-0.000122943		3193.59	-0.01233	-0.01331	-0.01373	-0.01424	-0.01446	-0.01475	-0.01494	-0.01509	-0.01225		3193.59	0.00462	0.00371	0.00345
1.47611	10.0067	61.329											168.928	1.56498									3058.6	0.01531	0.01442	0.01406	0.01329	0.01236	0.01205	0.01003	0.00921	0.00747	-0.000225882		3197.45	-0.01218	-0.01326	-0.0137	-0.01422	-0.01433	-0.0146	-0.01483	-0.01484	-0.01207		3197.45	0.00499	0.00398	0.00366
1.47641	9.77242	61.284											168.944	4.0257									3062.45	0.01549	0.01455	0.01405	0.01346	0.01243	0.01224	0.01006	0.00925	0.00751	-0.000203727		3201.3	-0.01203	-0.01314	-0.0136	-0.01405	-0.01407	-0.01441	-0.01462	-0.01471	-0.01195		3201.3	0.00504	0.00402	0.00365
1.47672	9.54688	61.4455											168.959	4.38349									3066.31	0.01558	0.01464	0.01414	0.01356	0.01255	0.01252	0.01012	0.00918	0.00745	-0.00018677		3205.16	-0.01218	-0.01309	-0.01346	-0.01417	-0.01397	-0.01444	-0.01459	-0.01472	-0.01183		3205.16	0.00502	0.004	0.00362
1.47702	9.44071	61.71											168.975	-1.17315									3070.17	0.01573	0.01489	0.01451	0.01379	0.01276	0.0126	0.01019	0.00933	0.00763	-9.01815e-05		3209.02	-0.01236	-0.01301	-0.01352	-0.01426	-0.01424	-0.01431	-0.01482	-0.01469	-0.0119		3209.02	0.0051	0.00399	0.00375
1.47733	9.29079	61.914											168.99	5.73651									3074.02	0.01591	0.01516	0.01477	0.01405	0.01302	0.0128	0.01026	0.00955	0.00783	-7.36507e-05		3212.88	-0.01228	-0.01304	-0.01359	-0.01408	-0.01441	-0.01419	-0.0148	-0.01467	-0.01215		3212.88	0.00521	0.00401	0.00388
1.47764	9.15396	62.1485											169.006	2.15872									3077.88	0.01599	0.01518	0.01478	0.01418	0.01322	0.01298	0.01038	0.00957	0.00773	-0.000147422		3216.73	-0.01237	-0.0132	-0.01347	-0.01403	-0.0141	-0.01463	-0.01473	-0.01468	-0.01213		3216.73	0.00511	0.00405	0.0037
1.47794	9.18258	62.377											169.021	6.19152									3081.74	0.01625	0.01534	0.01484	0.01421	0.01345	0.01299	0.01053	0.00965	0.00771	-7.89512e-05		3220.59	-0.0126	-0.0135	-0.01359	-0.01411	-0.01431	-0.01502	-0.015	-0.01494	-0.01211		3220.59	0.00509	0.00415	0.0036
1.47825	9.18521	62.7025											169.037	0.35092									3085.59	0.01652	0.01559	0.01492	0.01436	0.01359	0.01308	0.01064	0.00984	0.0079	3.64821e-05		3224.45	-0.01276	-0.01346	-0.01378	-0.01429	-0.01476	-0.01503	-0.01538	-0.0152	-0.01217		3224.45	0.00533	0.00433	0.0037
1.47855	9.21904	63.1255											169.052	1.67415									3089.45	0.01667	0.0158	0.01528	0.01455	0.01381	0.01325	0.01083	0.01	0.00812	2.76678e-05		3228.3	-0.01259	-0.01342	-0.01396	-0.01438	-0.01458	-0.015	-0.01526	-0.01533	-0.01187		3228.3	0.0055	0.00454	0.0038
1.47886	9.3515	63.651											169.068	5.01034									3093.31	0.01689	0.01597	0.01567	0.01477	0.01406	0.01355	0.01106	0.0102	0.00823	-1.02715e-06		3232.16	-0.01273	-0.01355	-0.01421	-0.01457	-0.01425	-0.01497	-0.01503	-0.01544	-0.01192		3232.16	0.00559	0.00447	0.00381
1.47916	9.49183	64.11											169.083	0.95892									3097.17	0.01699	0.01597	0.01574	0.01481	0.01395	0.0136	0.01096	0.01017	0.00817	-0.000160869		3236.02	-0.01283	-0.01368	-0.01423	-0.01462	-0.01436	-0.01489	-0.01518	-0.01526	-0.0123		3236.02	0.00542	0.00436	0.00366
1.47947	9.66583	64.42											169.099	1.47751									3101.02	0.01703	0.01597	0.01566	0.01487	0.01393	0.01359	0.01083	0.01002	0.00814	-0.000262309		3239.88	-0.01278	-0.01358	-0.01402	-0.01471	-0.01455	-0.01487	-0.01513	-0.01519	-0.0122		3239.88	0.00538	0.00457	0.00383
1.47977	9.92863	64.645											169.114	-2.81178									3104.88	0.01737	0.01634	0.01578	0.0151	0.01427	0.01376	0.01103	0.01021	0.00819	-0.000123705		3243.73	-0.01311	-0.01336	-0.01384	-0.01497	-0.0149	-0.01505	-0.0152	-0.01535	-0.01201		3243.73	0.00566	0.00471	0.00414
1.48008	10.4016	64.8765											169.129	-0.68373									3108.74	0.01774	0.01673	0.01616	0.01549	0.01458	0.01394	0.0113	0.01043	0.00829	-8.0707e-05		3247.59	-0.01318	-0.01349	-0.01365	-0.01478	-0.01491	-0.015	-0.01532	-0.01541	-0.01192		3247.59	0.00594	0.00472	0.00428
1.48039	10.9287	65.1415											169.145	-1.13203									3112.59	0.01785	0.01682	0.01639	0.01568	0.01462	0.01402	0.01142	0.01027	0.0082	-0.000162028		3251.45	-0.01293	-0.01347	-0.01352	-0.01462	-0.01476	-0.01482	-0.01516	-0.01533	-0.01176		3251.45	0.00593	0.00459	0.00417
1.48069	11.5153	65.3695											169.16	-2.7068									3116.45	0.01801	0.01703	0.01666	0.01588	0.01473	0.01427	0.01159	0.01043	0.00834	-0.000129932		3255.3	-0.01274	-0.01344	-0.01381	-0.01474	-0.01506	-0.01494	-0.01509	-0.01543	-0.01185		3255.3	0.006	0.00471	0.00412
1.481	12.2257	65.428											169.176	-8.33655									3120.31	0.01829	0.01734	0.0169	0.01614	0.01503	0.01458	0.01183	0.0108	0.0086	-9.72044e-05		3259.16	-0.0128	-0.01375	-0.01409	-0.01468	-0.01522	-0.01542	-0.01528	-0.01558	-0.0123		3259.16	0.00618	0.00465	0.00418
1.4813	13.0932	65.349											169.191	-3.50615									3124.17	0.0184	0.01743	0.01694	0.01632	0.01525	0.01473	0.01184	0.01092	0.00852	-0.000188657		3263.02	-0.01299	-0.01407	-0.01405	-0.01457	-0.01506	-0.01551	-0.01543	-0.01568	-0.01219		3263.02	0.00616	0.0046	0.00427
1.48161	13.9143	65.137											169.207	5.60925									3128.02	0.01862	0.01758	0.01709	0.01649	0.01527	0.01489	0.01181	0.01105	0.00843	-0.000304991		3266.87	-0.01247	-0.01378	-0.01384	-0.01459	-0.01465	-0.01513	-0.01504	-0.0155	-0.01165		3266.87	0.006	0.00482	0.00433
1.48191	14.7244	64.752											169.222	5.43806									3131.88	0.01914	0.01796	0.01752	0.01688	0.01551	0.01516	0.01223	0.01127	0.00872	-0.00013553		3270.73	-0.01228	-0.01341	-0.01387	-0.01469	-0.01466	-0.01505	-0.01478	-0.01529	-0.01165		3270.73	0.00593	0.00491	0.00429
1.48222	15.5931	64.126											169.238	-0.52805									3135.74	0.01946	0.01829	0.01797	0.0172	0.0159	0.01535	0.01252	0.01143	0.00907	-4.0753e-05		3274.59	-0.01288	-0.01365	-0.01441	-0.01508	-0.01496	-0.01535	-0.01528	-0.01544	-0.01191		3274.59	0.00599	0.00485	0.00422
1.48252	16.4275	63.424											169.253	2.07279									3139.59	0.01961	0.01849	0.01817	0.0173	0.01616	0.01554	0.01253	0.01154	0.0091	-0.000179185		3278.45	-0.01307	-0.01393	-0.01452	-0.01538	-0.01497	-0.01535	-0.01567	-0.01548	-0.01183		3278.45	0.00609	0.00477	0.00417
1.48283	17.0734	62.8295											169.269	5.40789									3143.45	0.01986	0.01893	0.0184	0.01762	0.01665	0.01595	0.01276	0.01176	0.00924	-6.79857e-05		3282.3	-0.01301	-0.01382	-0.01417	-0.01522	-0.01459	-0.0153	-0.0154	-0.01548	-0.0118		3282.3	0.0064	0.005	0.0044
1.48314	17.4826	62.383											169.284	3.21611									3147.31	0.02018	0.01938	0.0187	0.01797	0.01693	0.01609	0.01304	0.012	0.0094	6.37877e-05		3286.16	-0.01286	-0.01349	-0.01396	-0.01482	-0.01435	-0.01494	-0.01517	-0.01556	-0.01178		3286.16	0.00665	0.00531	0.00469
1.48344	17.662	61.8705											169.3	-0.0302									3151.16	0.02039	0.0195	0.01895	0.01813	0.01689	0.01604	0.01315	0.01207	0.00935	-3.50875e-05		3290.02	-0.01282	-0.01335	-0.01426	-0.01464	-0.01449	-0.01494	-0.0152	-0.01546	-0.01186		3290.02	0.00651	0.00531	0.0045
1.48375	17.6443	61.407											169.315	5.73996									3155.02	0.02066	0.01966	0.01915	0.01842	0.0172	0.01638	0.01337	0.01219	0.00952	-6.26229e-06		3293.87	-0.01317	-0.01368	-0.01456	-0.01472	-0.01474	-0.01531	-0.01542	-0.01547	-0.01219		3293.87	0.00647	0.00537	0.00456
1.48405	17.6147	60.9495											169.331	1.00528									3158.88	0.02091	0.02004	0.01943	0.01869	0.01745	0.01676	0.01357	0.01251	0.0099	2.06761e-05		3297.73	-0.01336	-0.01411	-0.01426	-0.01455	-0.01484	-0.01515	-0.01547	-0.01545	-0.01226		3297.73	0.00653	0.00541	0.00475
1.48436	17.4883	60.483											169.346	-2.57773									3162.74	0.02111	0.02042	0.01958	0.01876	0.01764	0.01701	0.01363	0.0127	0.00998	-5.34088e-05		3301.59	-0.01329	-0.01432	-0.01394	-0.01475	-0.01471	-0.01502	-0.01517	-0.01565	-0.01184		3301.59	0.00645	0.00527	0.0047
1.48466	17.1994	60.0665											169.362	4.00853									3166.59	0.02145	0.02074	0.01984	0.01898	0.01811	0.01732	0.01382	0.0127	0.00991	-3.3431e-05		3305.44	-0.01312	-0.01417	-0.01411	-0.01498	-0.01488	-0.01515	-0.01529	-0.01596	-0.01189		3305.44	0.00649	0.00521	0.00458
1.48497	16.865	59.687											169.377	11.9515									3170.45	0.02189	0.0211	0.02031	0.01941	0.01854	0.01756	0.01407	0.0128	0.00991	5.00022e-05		3309.3	-0.01285	-0.01401	-0.0142	-0.01499	-0.01481	-0.0149	-0.01557	-0.01609	-0.01175		3309.3	0.00676	0.00528	0.00464
1.48527	16.4219	59.267											169.393	-0.61388									3174.31	0.02221	0.02133	0.02072	0.01976	0.01879	0.01772	0.01431	0.013	0.00998	-1.02715e-06		3313.16	-0.01273	-0.01382	-0.01419	-0.01483	-0.01477	-0.01488	-0.0155	-0.01563	-0.01168		3313.16	0.00686	0.00538	0.00472
1.48558	15.8705	58.885											169.408	-1.23667									3178.16	0.02249	0.02134	0.02098	0.01989	0.01891	0.01789	0.01453	0.01313	0.01026	-0.000168057		3317.01	-0.01253	-0.01363	-0.01421	-0.01459	-0.01484	-0.01501	-0.01552	-0.0153	-0.01182		3317.01	0.00694	0.00548	0.00473
1.48589	15.1031	58.4665											169.424	0.16547									3182.02	0.0229	0.02166	0.02137	0.02016	0.01931	0.0184	0.01482	0.01344	0.01051	4.3474e-05		3320.87	-0.01272	-0.01358	-0.01444	-0.0148	-0.01502	-0.01526	-0.01574	-0.01585	-0.01187		3320.87	0.0069	0.00556	0.00472
1.48619	14.397	58.048											169.439	4.40798									3185.88	0.02326	0.02206	0.02178	0.02051	0.01975	0.01879	0.01525	0.01369	0.01061	9.21224e-05		3324.73	-0.01304	-0.01374	-0.01472	-0.01509	-0.01513	-0.01542	-0.01559	-0.01595	-0.01172		3324.73	0.00699	0.00562	0.00499
1.4865	13.8038	57.585											169.455	0.84386									3189.73	0.02365	0.02226	0.02207	0.02104	0.01997	0.01894	0.01542	0.01387	0.01072	-9.01815e-05		3328.59	-0.0133	-0.01382	-0.0146	-0.01524	-0.01515	-0.01529	-0.01581	-0.01573	-0.01171		3328.59	0.00729	0.00587	0.00525
1.4868	13.1487	57.355											169.47	4.43293									3193.59	0.02404	0.02262	0.02211	0.02144	0.02017	0.01917	0.01552	0.0141	0.0109	-0.00016693		3332.44	-0.01331	-0.01364	-0.01442	-0.01523	-0.01517	-0.01544	-0.01598	-0.01586	-0.01169		3332.44	0.00741	0.00607	0.00526
1.48711	12.437	57.199											169.486	6.28694									3197.45	0.02415	0.02288	0.02213	0.02154	0.02031	0.01916	0.01544	0.01412	0.01077	-0.000205946		3336.3	-0.0136	-0.01421	-0.01479	-0.01553	-0.01563	-0.01593	-0.01613	-0.01621	-0.01185		3336.3	0.00747	0.00602	0.00525
1.48741	11.9818	56.864											169.501	-1.25915									3201.3	0.0243	0.02305	0.02242	0.02168	0.02058	0.01932	0.01556	0.01406	0.01078	-0.000194255		3340.16	-0.01349	-0.01453	-0.01466	-0.01527	-0.01575	-0.01585	-0.01641	-0.0162	-0.01209		3340.16	0.00761	0.0061	0.00539
1.48772	11.5841	56.5105											169.517	-2.89735									3205.16	0.02461	0.02335	0.023	0.02192	0.02093	0.01967	0.01581	0.01421	0.01097	-0.000197467		3344.01	-0.01381	-0.01431	-0.01449	-0.01546	-0.01568	-0.0155	-0.01659	-0.01603	-0.01252		3344.01	0.00767	0.00626	0.00552
1.48802	11.2339	56.264											169.532	1.02543									3209.02	0.02506	0.02363	0.0236	0.02254	0.02136	0.02012	0.01616	0.0145	0.01133	0.000129209		3347.87	-0.014	-0.01432	-0.01461	-0.01571	-0.01558	-0.0155	-0.01634	-0.01576	-0.01246		3347.87	0.0075	0.00636	0.00528
1.48833	10.9763	56.192											169.548	1.98708									3212.88	0.02542	0.02389	0.02385	0.02292	0.02152	0.02041	0.01619	0.01461	0.0114	0.00014714		3351.73	-0.01391	-0.0144	-0.01453	-0.01548	-0.01543	-0.01582	-0.01619	-0.01582	-0.01225		3351.73	0.00766	0.00658	0.00537
1.48864	10.7744	56.043											169.563	-6.60802									3216.73	0.0255	0.02407	0.02376	0.02299	0.02156	0.02032	0.01614	0.01458	0.01121	-8.93533e-05		3355.59	-0.01393	-0.01468	-0.01468	-0.01574	-0.01555	-0.01614	-0.01638	-0.01613	-0.01233		3355.59	0.0079	0.00651	0.00538
1.48894	10.7048	55.9655											169.579	-1.3887									3220.59	0.02574	0.02472	0.02403	0.02325	0.02177	0.02061	0.01633	0.01509	0.01146	-0.000136491		3359.44	-0.01371	-0.01459	-0.0149	-0.01566	-0.01573	-0.01603	-0.01642	-0.01631	-0.01212		3359.44	0.00787	0.00667	0.00534
1.48925	10.565	55.998											169.594	4.19141									3224.45	0.02605	0.02522	0.02451	0.0236	0.02217	0.02097	0.01665	0.01553	0.01183	1.5573e-06		3363.3	-0.01366	-0.01446	-0.01496	-0.01516	-0.01558	-0.01585	-0.01628	-0.01619	-0.01178		3363.3	0.00786	0.00672	0.00553
1.48955	10.36	56.0595											169.61	-2.6612									3228.3	0.02642	0.02535	0.0248	0.02372	0.02227	0.02105	0.01707	0.01526	0.01183	-5.70531e-05		3367.16	-0.01395	-0.01444	-0.01518	-0.01531	-0.01566	-0.01621	-0.01628	-0.01604	-0.01184		3367.16	0.00792	0.00658	0.00554
1.48986	10.2057	56.103											169.625	-2.3761									3232.16	0.02675	0.02544	0.02514	0.02401	0.02241	0.02124	0.01736	0.01518	0.01176	-0.000301813		3371.01	-0.01433	-0.01489	-0.01546	-0.01569	-0.0162	-0.01675	-0.01673	-0.01637	-0.01252		3371.01	0.00788	0.00666	0.00547
1.49016	10.1024	56.1425											169.64	-0.36415									3236.02	0.02683	0.02553	0.02543	0.02438	0.02289	0.02174	0.01762	0.01556	0.012	-0.000176469		3374.87	-0.01398	-0.01492	-0.01489	-0.01569	-0.01595	-0.01614	-0.01669	-0.01624	-0.01237		3374.87	0.00834	0.00705	0.00595
1.49047	10.1088	56.251											169.656	3.81712									3239.88	0.02704	0.02591	0.02549	0.02457	0.02331	0.02216	0.01782	0.01577	0.01196	-0.000127647		3378.73	-0.01401	-0.01473	-0.01474	-0.01564	-0.01549	-0.01555	-0.01643	-0.01608	-0.01196		3378.73	0.00893	0.00723	0.00636
1.49077	10.093	56.368											169.671	10.0739									3243.73	0.02743	0.02624	0.02569	0.02472	0.02347	0.02217	0.01804	0.01601	0.01198	-0.000237738		3382.58	-0.01443	-0.01492	-0.01513	-0.01584	-0.01571	-0.01583	-0.01623	-0.01653	-0.0121		3382.58	0.009	0.00717	0.00644
1.49108	10.1483	56.6055											169.687	4.63424									3247.59	0.02788	0.02673	0.02642	0.02519	0.02364	0.02232	0.01831	0.01633	0.01227	-3.70754e-05		3386.44	-0.01419	-0.01503	-0.01515	-0.01636	-0.01595	-0.0161	-0.016	-0.0164	-0.01231		3386.44	0.00899	0.00722	0.00647
1.49139	10.095	56.865											169.702	-2.07104									3251.45	0.02826	0.02714	0.02679	0.02551	0.02403	0.02255	0.01846	0.01645	0.01257	0.000131562		3390.3	-0.01369	-0.01441	-0.01465	-0.01602	-0.01546	-0.01586	-0.01561	-0.01564	-0.01193		3390.3	0.0092	0.00744	0.00657
1.49169	10.0351	56.8895											169.718	-1.00715									3255.3	0.02856	0.02716	0.02679	0.02542	0.0244	0.02291	0.01863	0.0166	0.01284	0.000223281		3394.16	-0.01363	-0.01385	-0.01422	-0.01541	-0.01508	-0.01541	-0.01554	-0.01546	-0.01138		3394.16	0.00924	0.00748	0.00648
1.492	10.0377	56.8425											169.733	-1.46109									3259.16	0.0287	0.02718	0.02687	0.02563	0.02439	0.02309	0.01857	0.0168	0.01288	0.000115952		3398.01	-0.01417	-0.01423	-0.01452	-0.01548	-0.01539	-0.01578	-0.01603	-0.01631	-0.01166		3398.01	0.00926	0.00735	0.00627
1.4923	9.99913	56.752											169.749	-0.89857									3263.02	0.02879	0.0275	0.02696	0.02609	0.02438	0.02326	0.01851	0.01683	0.01303	-5.23486e-05		3401.87	-0.01437	-0.01508	-0.01519	-0.01612	-0.01591	-0.01651	-0.01665	-0.01679	-0.01192		3401.87	0.00927	0.00751	0.00653
1.49261	10.1105	56.586											169.764	3.40736									3266.87	0.02915	0.02763	0.02725	0.02637	0.02467	0.02366	0.0188	0.01694	0.01321	3.64476e-06		3405.73	-0.01435	-0.01506	-0.01533	-0.01643	-0.01602	-0.01642	-0.01683	-0.01657	-0.01163		3405.73	0.00927	0.00781	0.00676
1.49291	10.2646	56.5395											169.78	1.07117									3270.73	0.02924	0.02773	0.02738	0.02656	0.02483	0.02381	0.01898	0.01707	0.01325	-0.000209059		3409.58	-0.01413	-0.01501	-0.01584	-0.01619	-0.0161	-0.01633	-0.01676	-0.01667	-0.01226		3409.58	0.00961	0.00783	0.00674
1.49322	10.3414	56.6405											169.795	-0.00623									3274.59	0.02927	0.02798	0.02741	0.02667	0.02511	0.02385	0.01929	0.01728	0.01332	-0.000467137		3413.44	-0.01405	-0.01517	-0.01604	-0.01619	-0.01661	-0.01676	-0.0169	-0.01673	-0.01256		3413.44	0.01006	0.00775	0.00685
1.49352	10.239	56.848											169.811	2.23908									3278.45	0.02943	0.02818	0.02746	0.02674	0.02521	0.02386	0.01924	0.01722	0.01314	-0.000497819		3417.3	-0.01431	-0.01502	-0.01574	-0.01644	-0.01668	-0.01697	-0.01695	-0.01677	-0.01237		3417.3	0.01007	0.00797	0.00713
1.49383	10.0702	57.125											169.826	0.20502									3282.3	0.02962	0.02843	0.02778	0.02702	0.02543	0.02403	0.01925	0.01728	0.01313	-0.000409178		3421.15	-0.01489	-0.01523	-0.01535	-0.01665	-0.01653	-0.01679	-0.01697	-0.01729	-0.01261		3421.15	0.00981	0.00822	0.00698
1.49414	10.108	57.44											169.842	1.8787									3286.16	0.03	0.02868	0.02812	0.02718	0.02564	0.0242	0.01967	0.01757	0.01341	-0.000137418		3425.01	-0.01445	-0.01516	-0.01494	-0.01612	-0.01611	-0.01607	-0.01647	-0.01712	-0.01226		3425.01	0.00988	0.00835	0.00695
1.49444	10.186	57.673											169.857	4.70809									3290.02	0.03032	0.02885	0.02826	0.02723	0.02589	0.02428	0.0198	0.01777	0.01367	-0.000286581		3428.87	-0.01389	-0.01516	-0.01485	-0.01555	-0.01614	-0.01593	-0.016	-0.01635	-0.01187		3428.87	0.01022	0.00854	0.00737
1.49475	10.1608	57.87											169.873	0.91885									3293.87	0.03022	0.0293	0.0286	0.02734	0.02627	0.02448	0.01994	0.01818	0.01373	-0.000430993		3432.72	-0.01401	-0.01523	-0.01522	-0.01561	-0.01645	-0.01597	-0.01631	-0.0162	-0.01223		3432.72	0.01013	0.00835	0.00721
1.49505	10.2372	58.284											169.888	0.04289									3297.73	0.03065	0.02983	0.02904	0.02799	0.02669	0.02482	0.02043	0.01836	0.01389	-0.00028019		3436.58	-0.0145	-0.01537	-0.01526	-0.01576	-0.01626	-0.01596	-0.01664	-0.0164	-0.01263		3436.58	0.01017	0.00832	0.0071
1.49536	10.2098	58.9155											169.904	-0.36377									3301.59	0.03125	0.03022	0.02951	0.02849	0.02677	0.02507	0.0207	0.01806	0.01396	-0.000106579		3440.44	-0.01471	-0.01532	-0.01523	-0.0157	-0.01611	-0.01586	-0.01658	-0.01623	-0.01246		3440.44	0.01068	0.00877	0.00761
1.49566	10.2411	59.3645											169.919	-4.79496									3305.44	0.0315	0.03039	0.0298	0.0285	0.0268	0.02521	0.02065	0.01801	0.01392	-0.000364322		3444.3	-0.01458	-0.01539	-0.01589	-0.0159	-0.0162	-0.0162	-0.01672	-0.01653	-0.01233		3444.3	0.01062	0.00879	0.00773
1.49597	10.4347	59.753											169.935	4.6857									3309.3	0.03195	0.03037	0.02998	0.02862	0.02694	0.02554	0.02072	0.01846	0.01394	-0.000494972		3448.15	-0.01436	-0.01505	-0.016	-0.01569	-0.01624	-0.01666	-0.01644	-0.01677	-0.01223		3448.15	0.01046	0.00864	0.00757
1.49628	10.8337	60.087											169.95	2.37615									3313.16	0.0321	0.03042	0.03016	0.02883	0.02728	0.02601	0.02099	0.01885	0.0142	-0.000238864		3452.01	-0.01449	-0.01515	-0.01588	-0.01546	-0.01631	-0.01656	-0.0161	-0.01669	-0.01228		3452.01	0.01086	0.00882	0.00757
1.49658	11.2363	60.3305											169.966	-0.14025									3317.01	0.03219	0.0306	0.0302	0.02913	0.02781	0.02619	0.02105	0.01874	0.01443	-0.00021704		3455.87	-0.01454	-0.01555	-0.01567	-0.01543	-0.01626	-0.01642	-0.01622	-0.01625	-0.01202		3455.87	0.01083	0.00877	0.00746
1.49689	11.5163	60.473											169.981	4.09939									3320.87	0.03266	0.03123	0.03077	0.02983	0.02823	0.02633	0.02152	0.01895	0.0148	9.4376e-05		3459.72	-0.01409	-0.015	-0.01539	-0.01565	-0.01624	-0.01605	-0.01658	-0.01621	-0.01198		3459.72	0.0107	0.00859	0.00742
1.49719	11.7655	60.5025											169.997	0.70148									3324.73	0.03293	0.0316	0.03127	0.02997	0.02844	0.02669	0.02202	0.01936	0.01496	0.00027563		3463.58	-0.01406	-0.0149	-0.01567	-0.01647	-0.01643	-0.01618	-0.01665	-0.0165	-0.01243		3463.58	0.01075	0.00876	0.00748
1.4975	12.1492	60.5045											170.012	-1.84782									3328.59	0.03302	0.03146	0.03128	0.02976	0.02829	0.02683	0.02196	0.01912	0.01478	-2.82293e-05		3467.44	-0.01384	-0.01516	-0.01526	-0.01648	-0.01598	-0.01598	-0.0164	-0.01633	-0.01199		3467.44	0.01069	0.00872	0.00746
1.4978	12.5393	60.451											170.028	-6.14347									3332.44	0.03317	0.03167	0.03139	0.02998	0.02858	0.02686	0.02199	0.01914	0.01462	-0.000421327		3471.3	-0.01373	-0.01502	-0.01515	-0.01621	-0.01541	-0.01595	-0.01627	-0.01654	-0.01125		3471.3	0.01067	0.00877	0.00768
1.49811	12.9388	60.28											170.043	3.07089									3336.3	0.03313	0.03211	0.03142	0.03033	0.02877	0.02679	0.02207	0.01932	0.01466	-0.000801865		3475.15	-0.01419	-0.01516	-0.0157	-0.01623	-0.0158	-0.01687	-0.01643	-0.01662	-0.01171		3475.15	0.01064	0.00907	0.00783
1.49841	13.3202	60.012											170.059	-0.00726									3340.16	0.03322	0.0323	0.03131	0.0304	0.02878	0.02684	0.02194	0.01915	0.0146	-0.00111		3479.01	-0.01503	-0.01547	-0.01604	-0.01627	-0.01618	-0.01743	-0.01652	-0.01676	-0.01196		3479.01	0.01082	0.00933	0.00793
1.49872	13.7356	59.798											170.074	1.39588									3344.01	0.03374	0.03255	0.03149	0.03068	0.02911	0.02711	0.02222	0.01952	0.01485	-0.000719903		3482.87	-0.0151	-0.01557	-0.01592	-0.01615	-0.01631	-0.01723	-0.01649	-0.01675	-0.0118		3482.87	0.01103	0.00918	0.00793
1.49903	14.1177	59.551											170.09	-2.44172									3347.87	0.03449	0.03313	0.03233	0.03111	0.02991	0.02768	0.02277	0.02005	0.01544	-0.000131125		3486.72	-0.01505	-0.01566	-0.0156	-0.01607	-0.01653	-0.01684	-0.01648	-0.01706	-0.01201		3486.72	0.01096	0.00914	0.00804
1.49933	14.4574	59.165											170.105	2.82534									3351.73	0.03503	0.03362	0.03306	0.03133	0.03037	0.02816	0.023	0.02044	0.01563	-5.26468e-05		3490.58	-0.01511	-0.0155	-0.01582	-0.0166	-0.01666	-0.01711	-0.01678	-0.01744	-0.01248		3490.58	0.01084	0.00907	0.00827
1.49964	14.801	58.7405											170.121	4.94893									3355.59	0.03539	0.03385	0.03344	0.03171	0.03042	0.02845	0.0234	0.02088	0.01563	-0.000184584		3494.44	-0.01525	-0.0155	-0.0162	-0.01712	-0.01706	-0.01757	-0.01731	-0.01772	-0.01256		3494.44	0.0109	0.009	0.00809
1.49994	15.09	58.3505											170.136	0.32113									3359.44	0.03519	0.03381	0.03347	0.03199	0.0304	0.02848	0.02351	0.02089	0.01579	-0.000415799		3498.29	-0.015	-0.0158	-0.01615	-0.01717	-0.01723	-0.01724	-0.01765	-0.01767	-0.01229		3498.29	0.01085	0.00901	0.00796
1.50025	15.1696	58.0115											170.151	-0.73521									3363.3	0.03531	0.03392	0.03343	0.03209	0.0306	0.02851	0.02338	0.02082	0.01578	-0.000683878		3502.15	-0.01437	-0.01523	-0.01556	-0.01686	-0.01681	-0.01641	-0.0172	-0.01708	-0.01181		3502.15	0.01087	0.00903	0.00793
1.50055	15.2798	57.7135											170.167	-2.6585									3367.16	0.03586	0.03431	0.0337	0.03239	0.0308	0.02881	0.02355	0.02104	0.016	-0.00031115		3506.01	-0.01491	-0.01531	-0.01578	-0.01719	-0.017	-0.01662	-0.0172	-0.01764	-0.01229		3506.01	0.01073	0.00906	0.00785
1.50086	15.2665	57.623											170.182	3.87596									3371.01	0.0362	0.03451	0.03406	0.03265	0.03108	0.02914	0.02366	0.02126	0.01617	2.58453e-05		3509.86	-0.01526	-0.01574	-0.01598	-0.01711	-0.01671	-0.01709	-0.01727	-0.01772	-0.01248		3509.86	0.01059	0.00899	0.00796
1.50116	15.1479	57.544											170.198	-1.21954									3374.87	0.03615	0.03472	0.03437	0.03279	0.03146	0.02939	0.02375	0.0216	0.0161	-0.000108335		3513.72	-0.01489	-0.01591	-0.01565	-0.01673	-0.01616	-0.01718	-0.01696	-0.01676	-0.01192		3513.72	0.01049	0.0088	0.00781
1.50147	14.8352	57.386											170.213	-2.23515									3378.73	0.03681	0.03533	0.03478	0.03355	0.03175	0.02984	0.02418	0.02211	0.01631	-0.000295323		3517.58	-0.01473	-0.01582	-0.01516	-0.01651	-0.01618	-0.01671	-0.01658	-0.01628	-0.01159		3517.58	0.01045	0.00881	0.00765
1.50178	14.4444	57.395											170.229	0.42438									3382.58	0.0374	0.03555	0.03531	0.03417	0.03198	0.03017	0.02472	0.02223	0.01666	-0.000328003		3521.44	-0.01477	-0.01532	-0.01529	-0.01618	-0.0164	-0.01639	-0.01681	-0.01618	-0.01133		3521.44	0.01062	0.00893	0.00774
1.50208	14.1053	57.461											170.244	-4.26329									3386.44	0.03781	0.03578	0.03557	0.03423	0.0325	0.03034	0.0254	0.02225	0.01669	0.000119862		3525.29	-0.01481	-0.01518	-0.01578	-0.01591	-0.01656	-0.01626	-0.01717	-0.01663	-0.01118		3525.29	0.01048	0.00879	0.00772
1.50239	13.8485	57.381											170.26	-2.05433									3390.3	0.03784	0.03592	0.03525	0.03434	0.03281	0.03065	0.02545	0.0224	0.01637	-1.80245e-05		3529.15	-0.01497	-0.01551	-0.01621	-0.0163	-0.01692	-0.01656	-0.01685	-0.01724	-0.01155		3529.15	0.0101	0.00854	0.00748
1.50269	13.6523	57.215											170.275	-0.4535									3394.16	0.03789	0.03636	0.03558	0.03495	0.03346	0.03087	0.02567	0.02258	0.01635	-0.000431787		3533.01	-0.01506	-0.01564	-0.01613	-0.01677	-0.01686	-0.01699	-0.01712	-0.01742	-0.01177		3533.01	0.0099	0.00832	0.00743
1.503	13.5669	57.0915											170.291	11.2205									3398.01	0.03816	0.03721	0.03631	0.03537	0.03388	0.03117	0.02609	0.0225	0.01667	-0.00029082		3536.86	-0.01485	-0.01585	-0.0159	-0.01708	-0.01672	-0.01706	-0.01742	-0.0171	-0.0119		3536.86	0.00981	0.00803	0.0073
1.5033	13.4375	56.916											170.306	7.47067									3401.87	0.0385	0.03736	0.03664	0.03525	0.03407	0.03136	0.02602	0.02268	0.01699	-8.12702e-05		3540.72	-0.01449	-0.01579	-0.01606	-0.0168	-0.01694	-0.01679	-0.01736	-0.01703	-0.01183		3540.72	0.00959	0.00782	0.00716
1.50361	13.308	56.763											170.322	2.6021									3405.73	0.03874	0.03737	0.03675	0.03527	0.03417	0.03151	0.02616	0.02315	0.01738	0.000140279		3544.58	-0.01402	-0.01512	-0.01547	-0.01633	-0.01663	-0.01623	-0.01699	-0.01709	-0.01136		3544.58	0.00954	0.00777	0.00719
1.50391	13.242	56.5625											170.337	2.04164									3409.58	0.03882	0.03758	0.0367	0.03545	0.03398	0.0317	0.0264	0.02308	0.0175	6.2661e-05		3548.43	-0.01408	-0.01497	-0.01519	-0.01643	-0.01644	-0.01649	-0.0171	-0.01683	-0.01135		3548.43	0.00945	0.00776	0.00705
1.50422	13.1198	56.3635											170.353	-0.47544									3413.44	0.03953	0.03811	0.03698	0.03626	0.03433	0.0325	0.02701	0.02347	0.01759	5.7392e-05		3552.29	-0.01498	-0.01545	-0.01596	-0.01684	-0.01674	-0.01698	-0.01764	-0.01714	-0.01205		3552.29	0.00936	0.00769	0.00705
1.50453	13.0478	56.0595											170.368	0.89903									3417.3	0.04006	0.03823	0.03722	0.03665	0.03485	0.03301	0.02715	0.02369	0.01778	0.000262401		3556.15	-0.01518	-0.01563	-0.01615	-0.0165	-0.01688	-0.01704	-0.01763	-0.0173	-0.01218		3556.15	0.0094	0.00777	0.00724
1.50483	12.9118	55.6595											170.384	-2.09641									3421.15	0.04005	0.03812	0.03789	0.03662	0.03515	0.03288	0.02693	0.02365	0.01793	0.000432681		3560.01	-0.01456	-0.01545	-0.01577	-0.01645	-0.01687	-0.0169	-0.01731	-0.01714	-0.01188		3560.01	0.00912	0.00774	0.00712
1.50514	12.7423	55.4315											170.399	3.86947									3425.01	0.03992	0.0383	0.03805	0.03677	0.03502	0.03263	0.02695	0.02345	0.01799	9.60331e-05		3563.86	-0.0142	-0.01508	-0.0151	-0.01616	-0.0165	-0.01663	-0.0167	-0.01709	-0.01169		3563.86	0.00886	0.00758	0.00687
1.50544	12.5853	55.226											170.415	1.20185									3428.87	0.03996	0.03875	0.03797	0.03704	0.03487	0.0325	0.0269	0.02331	0.0181	-6.66274e-05		3567.72	-0.01425	-0.01483	-0.01479	-0.01568	-0.01577	-0.01639	-0.01608	-0.01694	-0.01176		3567.72	0.00858	0.00708	0.00629
1.50575	12.5318	55.0595											170.43	5.87197									3432.72	0.0401	0.03854	0.03828	0.03676	0.03506	0.03238	0.02694	0.02358	0.01773	-0.000253666		3571.58	-0.01425	-0.0147	-0.01505	-0.01565	-0.0154	-0.01619	-0.01602	-0.0165	-0.01185		3571.58	0.0083	0.00664	0.00616
1.50605	12.5378	54.9395											170.446	2.78104									3436.58	0.04061	0.03867	0.03842	0.0368	0.03538	0.03263	0.02727	0.02395	0.01758	-9.32292e-05		3575.43	-0.01437	-0.01484	-0.01539	-0.01574	-0.01558	-0.01634	-0.01649	-0.01668	-0.01215		3575.43	0.008	0.00653	0.00608
1.50636	12.4953	54.788											170.461	1.29337									3440.44	0.04078	0.03912	0.03855	0.03721	0.03569	0.03292	0.02737	0.02415	0.01805	0.000318137		3579.29	-0.01441	-0.01501	-0.01554	-0.01592	-0.01607	-0.01658	-0.01696	-0.01693	-0.01245		3579.29	0.00773	0.00643	0.00587
1.50666	12.445	54.525											170.477	4.53751									3444.3	0.04043	0.03907	0.03849	0.03742	0.03529	0.0332	0.0274	0.02409	0.01813	-1.59043e-06		3583.15	-0.01435	-0.01494	-0.01541	-0.01606	-0.01641	-0.01644	-0.01706	-0.01673	-0.01243		3583.15	0.00741	0.00617	0.00568
1.50697	12.3097	54.257											170.492	0.44044									3448.15	0.04025	0.03895	0.03863	0.03741	0.03528	0.03371	0.02769	0.02431	0.01828	-0.000247077		3587.01	-0.0139	-0.01466	-0.01516	-0.01562	-0.01606	-0.01589	-0.01673	-0.0163	-0.01226		3587.01	0.00697	0.00571	0.0054
1.50728	12.1721	54.1335											170.508	-2.79055									3452.01	0.0403	0.0387	0.03878	0.0376	0.03567	0.03385	0.0278	0.0245	0.01855	-0.000346874		3590.86	-0.01401	-0.01502	-0.01547	-0.01584	-0.01624	-0.01646	-0.01692	-0.0165	-0.01249		3590.86	0.00626	0.00512	0.00478
1.50758	12.0488	54.1605											170.523	2.763									3455.87	0.04047	0.03876	0.03868	0.0378	0.03573	0.03354	0.02749	0.02442	0.01865	-0.00059971		3594.72	-0.01434	-0.0152	-0.01555	-0.0161	-0.01653	-0.01665	-0.01717	-0.01706	-0.01252		3594.72	0.00591	0.00466	0.00431
1.50789	12.0506	54.1215											170.539	4.13212									3459.72	0.04067	0.03935	0.03886	0.03797	0.03584	0.03376	0.02786	0.02452	0.01851	-0.000420499		3598.58	-0.0141	-0.01475	-0.0152	-0.0157	-0.01632	-0.01607	-0.01672	-0.0169	-0.01203		3598.58	0.00579	0.00441	0.00393
1.50819	12.0528	54.0185											170.554	-1.71939									3463.58	0.04088	0.03966	0.03866	0.03791	0.0359	0.03382	0.02808	0.02462	0.01836	7.42209e-06		3602.43	-0.01389	-0.01441	-0.01494	-0.01542	-0.01588	-0.01605	-0.01635	-0.01655	-0.0118		3602.43	0.00572	0.00458	0.00384
1.5085	11.8957	53.9835											170.57	2.82727									3467.44	0.04099	0.0395	0.03869	0.03783	0.03599	0.03346	0.02801	0.02439	0.01867	0.000244731		3606.29	-0.0138	-0.01446	-0.01485	-0.01529	-0.01563	-0.01592	-0.01627	-0.01642	-0.01191		3606.29	0.00591	0.00495	0.00412
1.5088	11.6628	54.022											170.585	-0.56849									3471.3	0.04113	0.03938	0.0391	0.03794	0.036	0.03348	0.02775	0.02453	0.01888	-5.10566e-05		3610.15	-0.01378	-0.0147	-0.01507	-0.01569	-0.01576	-0.01613	-0.0162	-0.01652	-0.0119		3610.15	0.00616	0.00525	0.00453
1.50911	11.4746	54.127											170.601	5.21433									3475.15	0.04084	0.03945	0.03887	0.03793	0.03578	0.03368	0.02774	0.02432	0.01868	-0.000297707		3614	-0.01369	-0.01469	-0.01508	-0.01605	-0.0159	-0.01627	-0.01616	-0.01676	-0.01185		3614	0.00624	0.00527	0.00462
1.50941	11.3526	54.24											170.616	6.51106									3479.01	0.04091	0.03973	0.03862	0.03799	0.03571	0.03372	0.0279	0.02412	0.01884	-0.000546103		3617.86	-0.0138	-0.0145	-0.01501	-0.01605	-0.01606	-0.01608	-0.01605	-0.01675	-0.01205		3617.86	0.00617	0.00492	0.00424
1.50972	11.3434	54.3935											170.632	1.20933									3482.87	0.04084	0.04	0.03898	0.03817	0.03574	0.03362	0.02801	0.02455	0.01898	-0.000172428		3621.72	-0.0137	-0.01447	-0.01489	-0.01585	-0.01594	-0.01607	-0.01618	-0.01658	-0.01214		3621.72	0.00542	0.00402	0.0034
1.51003	11.462	54.6975											170.647	-1.12964									3486.72	0.04064	0.03976	0.03937	0.0382	0.03572	0.03372	0.02814	0.02468	0.0188	5.06954e-06		3625.57	-0.01369	-0.01451	-0.0149	-0.01571	-0.01576	-0.01613	-0.01649	-0.01661	-0.01209		3625.57	0.00491	0.00354	0.00299
1.51033	11.5374	55.036											170.662	1.51752									3490.58	0.04074	0.0395	0.03935	0.03805	0.03565	0.03402	0.02829	0.02468	0.01837	-0.000185312		3629.43	-0.01371	-0.01425	-0.01467	-0.01526	-0.01537	-0.01569	-0.01632	-0.01646	-0.01191		3629.43	0.00488	0.00349	0.00319
1.51064	11.4696	55.4345											170.678	-1.21651									3494.44	0.04081	0.03939	0.03892	0.03794	0.03595	0.03392	0.02815	0.02437	0.01843	-0.000204753		3633.29	-0.01365	-0.01406	-0.01432	-0.01513	-0.01518	-0.01536	-0.01586	-0.01611	-0.01189		3633.29	0.00479	0.00367	0.00313
1.51094	11.3724	55.809											170.693	12.896									3498.29	0.04045	0.03912	0.03845	0.03771	0.03568	0.03328	0.02763	0.02425	0.01847	0.000130104		3637.15	-0.01361	-0.01422	-0.01446	-0.01516	-0.01537	-0.01548	-0.0158	-0.01601	-0.01204		3637.15	0.00505	0.00402	0.00343
1.51125	11.3643	56.187											170.709	-1.2242									3502.15	0.03971	0.03872	0.03793	0.03751	0.03514	0.0328	0.02714	0.02391	0.01799	2.34264e-05		3641	-0.01375	-0.01426	-0.01471	-0.0153	-0.01556	-0.01569	-0.01607	-0.01618	-0.01216		3641	0.00526	0.00417	0.00381
1.51155	11.2641	56.606											170.724	5.25354									3506.01	0.03975	0.03864	0.03823	0.03751	0.03536	0.03311	0.02727	0.02397	0.01807	-0.000146494		3644.86	-0.01375	-0.01412	-0.01466	-0.01543	-0.01554	-0.01581	-0.01625	-0.01613	-0.01212		3644.86	0.00552	0.00444	0.00429
1.51186	11.3127	56.982											170.74	7.56246									3509.86	0.03984	0.03853	0.03849	0.03736	0.0357	0.03323	0.02767	0.02422	0.01842	-0.000266184		3648.72	-0.01334	-0.01398	-0.0146	-0.01526	-0.01539	-0.01596	-0.01601	-0.01597	-0.01215		3648.72	0.00562	0.00474	0.00461
1.51216	11.4025	57.322											170.755	1.31482									3513.72	0.03957	0.03843	0.03824	0.03731	0.03541	0.0331	0.02765	0.02424	0.01835	-0.000555369		3652.57	-0.01319	-0.01398	-0.01453	-0.01499	-0.01505	-0.01569	-0.01575	-0.01573	-0.01204		3652.57	0.00512	0.00429	0.00404
1.51247	11.4388	57.7395											170.771	2.75192									3517.58	0.03919	0.03839	0.03774	0.03684	0.03518	0.03302	0.02737	0.02399	0.01822	-0.000654633		3656.43	-0.01324	-0.01398	-0.01448	-0.015	-0.01509	-0.01559	-0.0156	-0.0157	-0.012		3656.43	0.00485	0.00402	0.00377
1.51278	11.5895	58.1585											170.786	7.91033									3521.44	0.03892	0.03799	0.03719	0.03656	0.03492	0.03246	0.02714	0.0236	0.01828	-0.00057347		3660.29	-0.0133	-0.01387	-0.0143	-0.01505	-0.01512	-0.01543	-0.01558	-0.01582	-0.01197		3660.29	0.00461	0.00378	0.00353
1.51308	11.8327	58.3785											170.802	8.17139									3525.29	0.03915	0.03781	0.03728	0.03685	0.03516	0.03247	0.0276	0.02415	0.01862	-0.000152655		3664.14	-0.01332	-0.0139	-0.01419	-0.01508	-0.01516	-0.01541	-0.0157	-0.01586	-0.01194		3664.14	0.00437	0.00354	0.00334
1.51339	11.9475	58.5385											170.817	2.93969									3529.15	0.03884	0.03777	0.03733	0.03646	0.03506	0.03251	0.02752	0.02446	0.01827	9.67953e-05		3668	-0.01339	-0.01405	-0.01435	-0.01522	-0.01526	-0.01558	-0.01587	-0.01607	-0.01198		3668	0.00424	0.00362	0.00338
1.51369	12.1505	58.7055											170.833	2.23082									3533.01	0.03822	0.03745	0.03703	0.03559	0.03423	0.0322	0.02682	0.02388	0.01793	-1.78258e-05		3671.86	-0.01345	-0.01398	-0.01451	-0.01536	-0.01523	-0.01574	-0.01576	-0.01606	-0.01198		3671.86	0.00416	0.00362	0.00344
1.514	12.5338	58.6145											170.848	-1.45272									3536.86	0.03794	0.03703	0.03638	0.03531	0.03375	0.03171	0.02648	0.02351	0.01783	0.000139119		3675.72	-0.01317	-0.01392	-0.01418	-0.01491	-0.01491	-0.0153	-0.01559	-0.01568	-0.01194		3675.72	0.00391	0.00326	0.00317
1.5143	13.0274	58.468											170.864	1.462									3540.72	0.03755	0.03675	0.03587	0.03516	0.03362	0.03132	0.02644	0.02349	0.01799	4.37723e-05		3679.57	-0.01286	-0.01359	-0.01399	-0.01454	-0.01481	-0.01488	-0.01526	-0.01545	-0.01189		3679.57	0.00336	0.0027	0.00257
1.51461	13.5005	58.3745											170.879	3.52195									3544.58	0.03688	0.03619	0.03534	0.03468	0.03323	0.03133	0.02598	0.02319	0.01796	-0.000128077		3683.43	-0.01286	-0.01353	-0.01404	-0.01456	-0.01478	-0.01495	-0.01529	-0.01546	-0.01194		3683.43	0.00308	0.0025	0.00234
1.51491	13.8561	58.2425											170.895	2.40498									3548.43	0.03612	0.03533	0.03466	0.0342	0.03233	0.03107	0.02561	0.02287	0.01749	-0.000167361		3687.29	-0.01295	-0.0138	-0.01424	-0.01471	-0.01486	-0.01525	-0.01569	-0.01557	-0.01215		3687.29	0.00292	0.00244	0.00233
1.51522	14.0682	58.1165											170.91	0.59381									3552.29	0.03579	0.03464	0.03441	0.03375	0.03175	0.03052	0.02545	0.02291	0.01719	-5.35413e-05		3691.14	-0.01312	-0.01396	-0.01443	-0.01473	-0.01502	-0.01539	-0.01565	-0.01568	-0.01227		3691.14	0.00232	0.00175	0.00166
1.51553	14.2767	57.948											170.926	1.22901									3556.15	0.03538	0.03432	0.03396	0.03332	0.0314	0.03001	0.02496	0.02254	0.0169	-0.000246414		3695	-0.013	-0.01375	-0.01422	-0.01465	-0.01487	-0.0152	-0.01531	-0.0156	-0.01212		3695	0.00174	0.00115	0.000990345
1.51583	14.4949	57.806											170.941	-2.5274									3560.01	0.03465	0.03375	0.03342	0.0327	0.03084	0.02946	0.0243	0.02198	0.01686	-0.000249726		3698.86	-0.01289	-0.0136	-0.01405	-0.01464	-0.01475	-0.01491	-0.01523	-0.01552	-0.01194		3698.86	0.00158	0.000955045	0.000812544
1.51614	14.7171	57.721											170.957	0.27146									3563.86	0.03396	0.03309	0.03291	0.03212	0.03031	0.02883	0.02392	0.02153	0.01662	-0.000256051		3702.72	-0.01302	-0.0136	-0.01408	-0.01462	-0.01475	-0.01484	-0.0153	-0.01566	-0.01197		3702.72	0.00148	0.000768993	0.000745692
1.51644	15.0422	57.7595											170.972	5.94868									3567.72	0.03302	0.03217	0.03199	0.03159	0.0297	0.02802	0.02349	0.02098	0.01619	-0.000711732		3706.57	-0.01303	-0.0136	-0.01413	-0.01464	-0.01475	-0.0152	-0.01531	-0.01562	-0.0121		3706.57	0.00152	0.00076886	0.000828478
1.51675	15.119	57.902											170.988	2.87684									3571.58	0.03281	0.03193	0.03173	0.03119	0.02975	0.02801	0.02362	0.02095	0.01643	-0.000485871		3710.43	-0.01267	-0.01321	-0.01392	-0.01454	-0.01443	-0.01511	-0.01517	-0.01525	-0.01184		3710.43	0.00224	0.00138	0.00145
1.51705	15.1286	58.249											171.003	1.95378									3575.43	0.03271	0.0317	0.03134	0.03062	0.02939	0.0279	0.0234	0.02106	0.01643	5.28852e-05		3714.29	-0.01265	-0.01316	-0.01386	-0.01455	-0.01442	-0.01489	-0.01516	-0.01526	-0.01186		3714.29	0.00258	0.00185	0.00179
1.51736	15.1643	58.737											171.019	4.1485									3579.29	0.03186	0.03096	0.03055	0.02994	0.02847	0.02716	0.0226	0.02077	0.016	6.04738e-05		3718.14	-0.01295	-0.0135	-0.01406	-0.0148	-0.01482	-0.01516	-0.0154	-0.01563	-0.01218		3718.14	0.00194	0.00144	0.00129
1.51766	15.0143	59.17											171.034	4.0514									3583.15	0.03085	0.03018	0.02995	0.02932	0.02777	0.02644	0.02191	0.02007	0.0156	-8.55768e-05		3722	-0.01296	-0.01347	-0.01397	-0.01469	-0.0149	-0.01506	-0.01521	-0.01563	-0.01214		3722	0.00111	0.000687977	0.000526587
1.51797	14.808	59.4915											171.05	7.25252									3587.01	0.02986	0.02905	0.02893	0.02837	0.02681	0.02583	0.0216	0.01939	0.01518	-0.000379054		3725.86	-0.01278	-0.0134	-0.01365	-0.01451	-0.01486	-0.01489	-0.01507	-0.0155	-0.01189		3725.86	0.000529374	0.000105512	-8.7962e-05
1.51828	14.5629	59.701											171.065	2.67863									3590.86	0.02924	0.02854	0.02799	0.02771	0.02617	0.02521	0.02143	0.01922	0.01482	-0.000497984		3729.71	-0.01277	-0.0135	-0.01367	-0.01461	-0.01477	-0.01488	-0.01518	-0.01533	-0.0119		3729.71	0.000590651	7.0515e-05	-6.77207e-05
1.51858	14.3734	59.8315											171.081	0.21942									3594.72	0.02896	0.02816	0.02764	0.02742	0.02583	0.02476	0.02117	0.01903	0.01482	-0.000394845		3733.57	-0.01289	-0.01357	-0.01401	-0.01476	-0.01482	-0.01516	-0.01521	-0.01525	-0.01225		3733.57	0.00114	0.000629937	0.00047046
1.51889	14.2688	59.9715											171.096	-2.99621									3598.58	0.02844	0.02749	0.02739	0.02685	0.02534	0.02448	0.02089	0.01881	0.015	-0.000161697		3737.43	-0.01276	-0.01358	-0.01388	-0.01458	-0.01477	-0.01489	-0.01509	-0.01535	-0.01218		3737.43	0.00176	0.00134	0.00105
1.51919	14.2257	60.19											171.112	0.9335									3602.43	0.02765	0.02688	0.02695	0.02631	0.02498	0.02391	0.02065	0.01849	0.01478	-0.000151396		3741.28	-0.01285	-0.01361	-0.01396	-0.01468	-0.01475	-0.01466	-0.01529	-0.01536	-0.01196		3741.28	0.00243	0.00195	0.00175
1.5195	14.2782	60.745											171.127	7.77307									3606.29	0.02678	0.02599	0.02604	0.02561	0.02428	0.02312	0.02007	0.01796	0.01413	-0.000343431		3745.14	-0.01286	-0.0135	-0.01421	-0.01467	-0.0148	-0.01467	-0.0154	-0.01518	-0.01182		3745.14	0.00313	0.00275	0.00258
1.5198	14.1905	61.2065											171.143	8.28739									3610.15	0.02605	0.02524	0.02526	0.02483	0.0233	0.02276	0.0193	0.01734	0.01363	-0.000398883		3749	-0.01286	-0.01328	-0.01404	-0.01463	-0.01483	-0.01485	-0.01531	-0.01533	-0.01181		3749	0.0033	0.00294	0.00294
1.52011	14.1117	61.1465											171.158	-1.08806									3614	0.02562	0.02482	0.02465	0.02412	0.02271	0.02234	0.01876	0.01707	0.0137	-0.000408748		3752.86	-0.01295	-0.01345	-0.01404	-0.01474	-0.01492	-0.01511	-0.01536	-0.01546	-0.01189		3752.86	0.00334	0.00282	0.00289
1.52041	14.2462	60.593											171.174	-3.1174									3617.86	0.0251	0.02427	0.02404	0.0236	0.02228	0.02191	0.01832	0.01694	0.01348	-0.000186968		3756.71	-0.0131	-0.01376	-0.01424	-0.01493	-0.01512	-0.01531	-0.01547	-0.01558	-0.01195		3756.71	0.00324	0.00275	0.00269
1.52072	14.3263	59.6885											171.189	6.28563									3621.72	0.02437	0.02375	0.02346	0.02301	0.02174	0.02144	0.01827	0.01675	0.01325	0.000119796		3760.57	-0.01325	-0.01394	-0.01435	-0.01499	-0.01529	-0.01554	-0.0156	-0.01586	-0.01213		3760.57	0.00313	0.00272	0.00255
1.52103	14.3433	58.752											171.204	10.135									3625.57	0.02402	0.02339	0.02321	0.02263	0.0214	0.02107	0.01819	0.01668	0.01328	0.0002874		3764.43	-0.01329	-0.01406	-0.01432	-0.0149	-0.01529	-0.01553	-0.0156	-0.01588	-0.01219		3764.43	0.00312	0.00267	0.00256
1.52133	14.3951	58.004											171.22	-5.58729									3629.43	0.0229	0.02231	0.02216	0.02173	0.02053	0.02037	0.01731	0.01586	0.01292	0.000211977		3768.28	-0.01314	-0.01382	-0.01407	-0.01461	-0.01499	-0.01516	-0.01543	-0.01566	-0.01189		3768.28	0.00324	0.00262	0.00254
1.52164	14.5187	57.311											171.235	6.54031									3633.29	0.02198	0.02167	0.02136	0.02107	0.01981	0.01969	0.01665	0.01518	0.01236	-0.00022628		3772.14	-0.01304	-0.0138	-0.01409	-0.01467	-0.01499	-0.01515	-0.01549	-0.01562	-0.0118		3772.14	0.00313	0.00245	0.00236
1.52194	14.5826	56.6325											171.251	11.1682									3637.15	0.02125	0.02119	0.02082	0.02042	0.01934	0.01905	0.01606	0.01476	0.01182	-0.000350615		3776	-0.01309	-0.01379	-0.01424	-0.01483	-0.01516	-0.01529	-0.01562	-0.01567	-0.01193		3776	0.00305	0.0024	0.0023
1.52225	14.6602	56.0695											171.266	7.03767									3641	0.02052	0.02053	0.02007	0.01953	0.01873	0.01839	0.01555	0.01434	0.01141	-0.000366738		3779.85	-0.01299	-0.01366	-0.01427	-0.01482	-0.01506	-0.01518	-0.01549	-0.01543	-0.01196		3779.85	0.00308	0.00252	0.00245
1.52255	14.6798	55.6365											171.282	-1.08556									3644.86	0.0199	0.01973	0.01931	0.01875	0.01795	0.01777	0.01511	0.01396	0.01099	-0.000340882		3783.71	-0.01301	-0.01369	-0.01416	-0.01472	-0.01486	-0.01521	-0.01534	-0.01538	-0.01193		3783.71	0.00304	0.00252	0.00247
1.52286	14.6464	55.246											171.297	2.30111									3648.72	0.01867	0.0183	0.018	0.01773	0.01672	0.01668	0.01425	0.01311	0.01015	-0.00020684		3787.57	-0.01304	-0.01372	-0.01415	-0.01471	-0.01487	-0.01525	-0.01544	-0.01555	-0.01175		3787.57	0.00293	0.00235	0.00228
1.52316	14.6544	54.872											171.313	-1.23924									3652.57	0.01764	0.01742	0.01719	0.01696	0.01597	0.0158	0.01361	0.01267	0.01003	-0.000267276		3791.43	-0.01307	-0.01388	-0.01415	-0.01489	-0.01498	-0.01533	-0.01563	-0.0157	-0.01177		3791.43	0.00293	0.00233	0.00224
1.52347	14.5685	54.549											171.328	-2.28706									3656.43	0.01721	0.01698	0.01693	0.01653	0.01561	0.01559	0.0134	0.01244	0.01015	-0.000111614		3795.28	-0.01313	-0.01401	-0.01421	-0.01501	-0.01507	-0.01539	-0.01567	-0.01584	-0.01192		3795.28	0.00302	0.0025	0.00242
1.52378	14.428	54.2135											171.344	0.03615									3660.29	0.0165	0.0163	0.01609	0.01569	0.01489	0.01501	0.01296	0.01201	0.00985	-0.000104459		3799.14	-0.01333	-0.01402	-0.01454	-0.01519	-0.01526	-0.01556	-0.01567	-0.01608	-0.0121		3799.14	0.00318	0.00276	0.0027
1.52408	14.2253	54.021											171.359	2.12193									3664.14	0.01595	0.01586	0.01549	0.0151	0.01433	0.01458	0.01266	0.01174	0.00966	-6.7025e-05		3803	-0.01331	-0.01401	-0.01473	-0.01517	-0.01539	-0.01554	-0.01581	-0.016	-0.01218		3803	0.00326	0.00282	0.00278
1.52439	13.9432	53.835											171.375	1.07821									3668	0.01525	0.01506	0.01475	0.01441	0.01363	0.01392	0.01214	0.01142	0.00936	8.46326e-05		3806.85	-0.01315	-0.01382	-0.01445	-0.01508	-0.01535	-0.01537	-0.01586	-0.01559	-0.01187		3806.85	0.00316	0.00262	0.00263
1.52469	13.6084	53.5525											171.39	1.63589									3671.86	0.01431	0.01387	0.01376	0.01357	0.01289	0.01319	0.01144	0.01073	0.00891	-4.28733e-05		3810.71	-0.01334	-0.01401	-0.01444	-0.01524	-0.01544	-0.01548	-0.01587	-0.01571	-0.01185		3810.71	0.00308	0.00247	0.00244
1.525	13.293	53.346											171.406	2.24072									3675.72	0.01323	0.01295	0.01293	0.01267	0.01225	0.01261	0.01085	0.01004	0.00855	-0.000145368		3814.57	-0.0135	-0.01427	-0.01456	-0.01533	-0.01543	-0.01557	-0.01581	-0.0158	-0.01191		3814.57	0.00323	0.00257	0.00241
1.5253	13.0819	53.224											171.421	0.79683									3679.57	0.01263	0.01249	0.01246	0.01193	0.01156	0.01191	0.01042	0.00989	0.00834	-0.000335055		3818.43	-0.01312	-0.01401	-0.01429	-0.01509	-0.01502	-0.01549	-0.01537	-0.01567	-0.01165		3818.43	0.00339	0.0029	0.00253
1.52561	12.8601	53.1955											171.437	1.8624									3683.43	0.01251	0.01237	0.01232	0.01168	0.01113	0.01162	0.01024	0.00985	0.0082	-0.000350615		3822.28	-0.01305	-0.01375	-0.01422	-0.01496	-0.01485	-0.01544	-0.01524	-0.0157	-0.01158		3822.28	0.00323	0.00293	0.00271
1.52591	12.5888	53.3225											171.452	2.956									3687.29	0.01221	0.01188	0.01194	0.01147	0.01075	0.01142	0.00993	0.00965	0.00806	-0.000171071		3826.14	-0.0134	-0.01398	-0.01438	-0.01512	-0.01523	-0.01549	-0.01553	-0.01588	-0.01193		3826.14	0.00306	0.00259	0.00247
1.52622	12.4154	53.465											171.468	3.73029									3691.14	0.01137	0.011	0.01108	0.01089	0.01019	0.01105	0.00952	0.00919	0.00806	-0.000270521		3829.99	-0.01347	-0.01415	-0.01454	-0.01525	-0.01542	-0.01568	-0.01573	-0.01595	-0.01206		3829.99	0.00314	0.00248	0.00242
1.52653	12.2442	53.5645											171.483	1.68921									3695	0.01117	0.01108	0.01101	0.0107	0.01004	0.01087	0.00946	0.00905	0.00808	-0.000334061		3833.85	-0.01351	-0.01431	-0.01476	-0.01528	-0.01544	-0.01568	-0.01587	-0.01592	-0.01199		3833.85	0.00323	0.00265	0.00258
1.52683	12.0427	53.708											171.499	2.23726									3698.86	0.01106	0.01104	0.01087	0.01054	0.00997	0.01063	0.00941	0.00883	0.00794	-0.000300654		3837.71	-0.01355	-0.01426	-0.01486	-0.01543	-0.01545	-0.01569	-0.01608	-0.01603	-0.01192		3837.71	0.00323	0.00282	0.00266
1.52714	12.0307	53.8215											171.514	-2.6658									3702.72	0.0108	0.01076	0.01053	0.01019	0.00979	0.01035	0.00926	0.00859	0.0078	-0.000217636											-0.01196
1.52744	12.1416	53.9365											171.53	3.94747									3706.57	0.01069	0.01064	0.01044	0.0101	0.0096	0.01028	0.00917	0.00861	0.00777	-0.000128077											-0.01205
1.52775	12.22	54.144											171.545	2.88765									3710.43	0.01043	0.01027	0.01019	0.01002	0.00942	0.01015	0.00901	0.00858	0.00744	-0.000142851											-0.01193
1.52805	12.3477	54.311											171.561	-3.16468									3714.29	0.01035	0.01029	0.01023	0.00991	0.00943	0.0101	0.00887	0.00853	0.00736	-0.000260952											-0.01186
1.52836	12.5091	54.4075											171.576	3.17474									3718.14	0.0105	0.01034	0.0103	0.00989	0.0094	0.01007	0.00894	0.00877	0.00757	-0.000271084											-0.01203
1.52866	12.4986	54.5695											171.592	5.59723									3722	0.01023	0.00997	0.01	0.00965	0.0091	0.00983	0.00874	0.00867	0.00754	-0.000192036											-0.0121
1.52897	12.4681	54.8895											171.607	2.26111									3725.86	0.00988	0.00977	0.00988	0.0096	0.009	0.00976	0.00867	0.00852	0.00747	-0.000217073											-0.01184
1.52928	12.5284	55.2305											171.623	-1.81519									3729.71	0.00996	0.00978	0.00995	0.00969	0.00914	0.00984	0.00877	0.00847	0.00753	-0.000280455											-0.01171
1.52958	12.6137	55.442											171.638	8.10882									3733.57	0.01	0.00976	0.00987	0.00964	0.0091	0.00987	0.00864	0.00832	0.00732	-0.000430132											-0.01183
1.52989	12.6878	55.467											171.654	1.23951									3737.43	0.00999	0.00978	0.00981	0.00979	0.00907	0.00974	0.00838	0.00836	0.00716	-0.000294329											-0.01189
1.53019	12.687	55.406											171.669	3.57801									3741.28	0.01025	0.00995	0.01002	0.01007	0.00903	0.00972	0.00833	0.00834	0.00722	-0.000319825											-0.01188
1.5305	12.7004	55.2485											171.685	8.50908									3745.14	0.01004	0.0096	0.00975	0.0098	0.00881	0.0095	0.00831	0.00793	0.0069	-0.000520191											-0.01203
1.5308	12.6808	55.0855											171.7	2.75941									3749	0.00963	0.00909	0.00923	0.00934	0.00867	0.00922	0.00809	0.00767	0.00649	-0.000528729											-0.01209
1.53111	12.6445	54.9795											171.715	-2.27928									3752.86	0.00989	0.00948	0.00945	0.00951	0.00895	0.00964	0.00823	0.00792	0.0068	-0.000250156											-0.01186
1.53141	12.6472	54.849											171.731	-3.97875									3756.71	0.01025	0.01011	0.0099	0.00974	0.00929	0.01001	0.0086	0.00822	0.00712	-3.41599e-05											-0.01178
1.53172	12.6615	54.7735											171.746	-0.60491									3760.57	0.01041	0.01027	0.01012	0.00974	0.00933	0.01005	0.00868	0.00834	0.00727	-7.69636e-05											-0.01191
1.53203	12.6573	54.789											171.762	0.83931									3764.43	0.01056	0.01036	0.01033	0.00985	0.0095	0.01012	0.00877	0.00848	0.00747	-0.000156365											-0.01202
1.53233	12.8538	54.766											171.777	-2.96391									3768.28	0.01053	0.0102	0.01034	0.00991	0.00953	0.01005	0.00879	0.0085	0.0074	-6.38446e-05											-0.01205
1.53264	13.077	54.7555											171.793	9.35575									3772.14	0.0105	0.0103	0.01034	0.00995	0.0095	0.01009	0.00881	0.00853	0.00737	-6.93109e-05											-0.01201
1.53294	13.0413	54.7395											171.808	-0.44198									3776	0.0106	0.01046	0.01038	0.00999	0.00945	0.01016	0.00885	0.00852	0.00739	-0.000159909											-0.01197
1.53325	13.0613	54.708											171.824	1.77726									3779.85	0.0105	0.01033	0.01027	0.00993	0.00931	0.00999	0.00883	0.00842	0.00734	-0.000253964											-0.01196
1.53355	13.2591	54.801											171.839	6.87634									3783.71	0.01051	0.01043	0.01036	0.01007	0.00937	0.0101	0.0089	0.00848	0.00752	-0.000218994											-0.012
1.53386	13.3982	54.8345											171.855	1.7379									3787.57	0.01068	0.0107	0.01048	0.01018	0.00945	0.01026	0.00899	0.00865	0.00764	-7.38826e-05											-0.0121
1.53416	13.4232	54.922											171.87	4.2204									3791.43	0.01077	0.01078	0.01055	0.01006	0.00944	0.01031	0.009	0.00868	0.00755	7.24702e-05											-0.01214
1.53447	13.4796	55.2015											171.886	1.84409									3795.28	0.01053	0.01062	0.01044	0.00995	0.00925	0.01018	0.00862	0.00851	0.00735	-6.26229e-06											-0.01209
1.53478	13.6051	55.693											171.901	-2.43417									3799.14	0.01021	0.01016	0.00999	0.00984	0.00893	0.00988	0.00831	0.00828	0.00715	-0.000171004											-0.0121
1.53508	13.5739	56.365											171.917	-0.94965									3803	0.01035	0.00981	0.00983	0.00981	0.00898	0.00977	0.00855	0.00825	0.00722	-0.00022671											-0.01231
1.53539	13.5439	56.908											171.932	1.63389									3806.85	0.01055	0.01008	0.01013	0.01002	0.00928	0.01003	0.00879	0.00847	0.00741	-0.000105652											-0.01235
1.53569	13.5813	57.428											171.948	0.02712									3810.71	0.01057	0.01033	0.01031	0.01009	0.00931	0.01011	0.00882	0.00849	0.00738	-0.000167493											-0.01217
1.536	13.6196	58.0225											171.963	-4.71196									3814.57	0.01056	0.01019	0.01023	0.01008	0.00913	0.01006	0.00862	0.00834	0.00711	-0.000224326											-0.012
1.5363	13.6911	58.704											171.979	-3.36388									3818.42	0.0103	0.00981	0.00984	0.00995	0.00887	0.00995	0.00827	0.00817	0.00683	-0.000193261											-0.01196
1.53661	13.7157	59.447											171.994	-1.77738									3822.28	0.01014	0.00992	0.0097	0.00979	0.00901	0.00989	0.00835	0.00824	0.00698	-0.000124533											-0.01193
1.53692	13.6928	59.7825											172.01	-1.26694									3826.14	0.01028	0.01003	0.00989	0.00985	0.00918	0.00983	0.00852	0.00835	0.00718	-0.000220915											-0.0119
1.53722	13.5868	59.444											172.025	5.2265									3829.99	0.0104	0.01002	0.00989	0.00976	0.00915	0.00976	0.00844	0.00829	0.00709	-0.000265753											-0.01188
1.53753	13.596	58.7365											172.041	2.00046									3833.85	0.01039	0.00991	0.00983	0.00962	0.00912	0.00972	0.0083	0.00832	0.00698	-0.000211907											-0.01191
1.53783	13.7233	57.8615											172.056	-2.08581									3837.71	0.00998	0.00945	0.0097	0.00956	0.009	0.00961	0.00811	0.00817	0.007	-0.0002537											-0.01189
1.53814	13.7787	57.0485											172.072	6.16605									3841.57	0.01009	0.00969	0.00977	0.00968	0.00902	0.00981	0.00833	0.00819	0.00702	-0.000238334											-0.01181
1.53844	13.7464	56.385											172.087	5.56295									3845.42	0.01055	0.01022	0.01019	0.00985	0.00916	0.01004	0.00864	0.00848	0.00719	-0.000227902											-0.01183
1.53875	13.6695	55.7405											172.103	9.43048									3849.28	0.01056	0.01026	0.01025	0.00981	0.0091	0.0099	0.00868	0.00856	0.00713	-0.000244924											-0.01199
1.53905	13.6715	55.1885											172.118	4.05336									3853.14	0.0103	0.00983	0.00993	0.00978	0.00916	0.00974	0.00871	0.00858	0.00702	-0.000127382											-0.01197
1.53936	13.7116	54.8115											172.134	6.56912									3856.99	0.01047	0.01019	0.01013	0.00999	0.00943	0.01002	0.00884	0.00871	0.00736	-2.72353e-05											-0.01199
1.53967	13.7027	54.675											172.149	3.42469									3860.85	0.01047	0.01029	0.01027	0.00988	0.00931	0.01015	0.00866	0.00874	0.0073	-0.000123672											-0.01195
1.53997	13.6061	54.511											172.165	-0.42261									3864.71	0.01042	0.01003	0.01021	0.00978	0.00917	0.01016	0.00847	0.0086	0.00727	-0.000142254											-0.012
1.54028	13.3705	54.2025											172.18	0.30017									3868.57	0.01044	0.01002	0.0102	0.00996	0.00926	0.01031	0.00853	0.00847	0.00743	-0.000122214
1.54058	13.0434	53.974											172.196	-1.34577									3872.42	0.01027	0.00999	0.01004	0.00978	0.00915	0.01011	0.00852	0.00837	0.00714	-0.000286349
1.54089	12.8375	53.783											172.211	4.44053									3876.28	0.01043	0.01034	0.01015	0.00975	0.00916	0.00994	0.00862	0.00853	0.0071	-0.000371572
1.54119	12.74	53.662											172.226	-5.29754									3880.14	0.01049	0.01058	0.01011	0.00976	0.00925	0.01	0.00869	0.00855	0.00714	-0.000331843
1.5415	12.5397	53.633											172.242	4.66308									3883.99	0.01055	0.01049	0.01022	0.00984	0.0094	0.01019	0.00875	0.0086	0.0073	-0.000142453
1.5418	12.3014	53.724											172.257	7.09335									3887.85	0.01076	0.01047	0.0105	0.01009	0.0095	0.01028	0.00887	0.00873	0.00748	9.61656e-05
1.54211	12.0877	53.857											172.273	7.83837									3891.71	0.01064	0.0103	0.01034	0.01	0.0094	0.01012	0.0089	0.00858	0.0074	7.9529e-05
1.54242	11.8844	53.9325											172.288	5.95027									3895.56	0.01053	0.01037	0.01029	0.00984	0.00933	0.01008	0.00889	0.0084	0.00731	-1.86209e-05
1.54272	11.7683	54.0185											172.304	1.09353									3899.42	0.01057	0.01047	0.01028	0.01005	0.00961	0.01011	0.00882	0.00846	0.0074	-1.1398e-05
1.54303	11.6235	54.2535											172.319	-0.80645									3903.28	0.01049	0.01017	0.01022	0.01014	0.00971	0.0101	0.00881	0.00843	0.00755	4.09225e-05
1.54333	11.6019	54.575											172.335	-0.13971									3907.14	0.0105	0.01013	0.01035	0.00995	0.00949	0.01018	0.0088	0.00842	0.0075	-0.000205283
1.54364	11.6699	54.7395											172.35	0.66862									3910.99	0.01054	0.01034	0.01035	0.00988	0.00936	0.01021	0.0088	0.00842	0.00739	-0.000335286
1.54394	11.624	54.824											172.366	3.77665									3914.85	0.01053	0.01046	0.01036	0.00996	0.0094	0.01019	0.0088	0.00843	0.00747	-0.000250454
1.54425	11.509	55.043											172.381	-1.39313									3918.71	0.01066	0.01044	0.01035	0.00994	0.00943	0.01011	0.00873	0.00848	0.00761	-0.000265455
1.54455	11.3052	55.401											172.397	4.17502									3922.56	0.01063	0.01045	0.01027	0.00993	0.00934	0.01004	0.00879	0.00843	0.00753	-0.000372962
1.54486	11.1479	55.667											172.412	1.45286									3926.42	0.01055	0.0105	0.01025	0.00997	0.00936	0.01012	0.00894	0.00847	0.00747	-0.000368294
1.54517	10.9464	55.899											172.428	-0.74588									3930.28	0.01062	0.01053	0.01031	0.01005	0.0095	0.01012	0.00897	0.0085	0.00748	-0.000251083
1.54547	10.7255	55.989											172.443	-7.10438									3934.13	0.01072	0.01063	0.01044	0.01013	0.00957	0.01019	0.00904	0.00853	0.00752	-0.000213662
1.54578	10.7532	56.0255											172.459	-1.44157									3937.99	0.0108	0.01067	0.01069	0.01024	0.00966	0.01033	0.0091	0.00869	0.00764	-0.000123109
1.54608	10.955	56.1885											172.474	2.88041									3941.85	0.01065	0.01064	0.01067	0.01024	0.00958	0.01021	0.00903	0.00882	0.00757	-1.3651e-05
1.54639	11.1134	56.3725											172.49	1.77805									3945.7	0.01064	0.01066	0.01051	0.01009	0.0095	0.01024	0.00901	0.00881	0.0075	-8.00445e-05
1.54669	11.1443	56.4735											172.505	9.87992									3949.56	0.01055	0.01053	0.01047	0.00993	0.00937	0.01028	0.00893	0.00875	0.00749	-0.00012238
1.547	11.0903	56.6655											172.521	1.20099									3953.42	0.01047	0.01048	0.01057	0.00998	0.00931	0.01034	0.00899	0.00867	0.00755	-0.000123705
1.5473	10.9645	56.8635											172.536	-5.04822									3957.28	0.0106	0.01052	0.01075	0.01012	0.00947	0.01046	0.00914	0.0087	0.00763	-0.000142089
1.54761	10.9647	57.089											172.552	3.44661									3961.13	0.01067	0.01046	0.01062	0.01011	0.00956	0.01049	0.00913	0.00863	0.00762	-0.000121817
1.54792	11.1518	57.337											172.567	5.4708									3964.99	0.01075	0.01059	0.01049	0.01003	0.00949	0.01047	0.0091	0.0085	0.00761	-8.1734e-05
1.54822	11.4238	57.672											172.583	5.45477									3968.85	0.01082	0.01068	0.01048	0.01002	0.0095	0.01033	0.00908	0.0086	0.00752	-6.99403e-05
1.54853	11.5755	58.095											172.598	0.12478									3972.7	0.01089	0.01061	0.0105	0.01007	0.00962	0.01024	0.0091	0.00871	0.00745	-8.84589e-05
1.54883	11.6005	58.642											172.614	-1.65594									3976.56	0.01083	0.01043	0.01046	0.01004	0.00959	0.01017	0.00904	0.0086	0.00751	-0.000231777
1.54914	11.605	59.121											172.629	-0.4044									3980.42	0.01082	0.0105	0.01044	0.01006	0.00957	0.0102	0.00894	0.00862	0.0076	-0.000225452
1.54944	11.5287	59.5775											172.645	4.08405									3984.28	0.01078	0.01062	0.01056	0.01015	0.00952	0.01033	0.00902	0.00876	0.00766	-0.000106016
1.54975	11.4217	60.219											172.66	2.43395									3988.13	0.01073	0.01061	0.01068	0.01013	0.00943	0.01043	0.00915	0.00876	0.00769	-2.66058e-05
1.55005	11.4236	61.0425											172.676	0.18483									3991.99	0.01081	0.01064	0.01061	0.01014	0.00955	0.0105	0.00915	0.00876	0.00776	-6.24201e-05
1.55036	11.5683	62.1145											172.691	-7.13124									3995.85	0.01088	0.01072	0.01059	0.01018	0.00971	0.01047	0.00921	0.00886	0.00777	-0.000112111
1.55067	11.6697	63.1155											172.707	7.23945									3999.7	0.01095	0.01076	0.01071	0.01017	0.00972	0.01046	0.00924	0.00884	0.00772	-0.000144772
1.55097	11.6803	64.195											172.722	0.78082																			0
1.55128	11.6348	65.454											172.737	-2.5487
1.55158	11.6312	66.7145											172.753	5.08578
1.55189	11.7815	68.1525											172.768	2.17351
1.55219	11.915	70.0645											172.784	3.55679
1.5525	12.0469	72.414											172.799	-2.61351
1.5528	12.2807	75.0265											172.815	0.03483
1.55311	12.5314	78.279											172.83	-1.74987
1.55342	12.7173	82.138											172.846	0.74113
1.55372	12.8422	86.709											172.861	6.22783
1.55403	12.8224	92.295											172.877	4.66586
1.55433	12.8024	98.7545											172.892	-0.13519
1.55464	12.8296	105.624											172.908	0.71066
1.55494	12.7396	112.775											172.923	-5.30353
1.55525	12.71	120.111											172.939	-2.83409
1.55555	12.7833	126.957											172.954	-3.52881
1.55586	12.7145	131.855											172.97	1.58892
1.55617	12.6217	134.065											172.985	4.73668
1.55647	12.5783	134.008											173.001	7.26981
1.55678	12.5834	131.583											173.016	-5.98396
1.55708	12.5025	126.332											173.032	-0.98115
1.55739	12.3963	119.094											173.047	2.06708
1.55769	12.3418	111.277											173.063	0.58058
1.558	12.3133	103.477											173.078	-1.13785
1.5583	12.3067	96.0525											173.094	-5.73794
1.55861	12.5297	89.5165											173.109	-1.44371
1.55892	12.5677	84.27											173.125	2.3022
1.55922	12.5265	80.156											173.14	5.47451
1.55953	12.6458	77.0525											173.156	-0.578
1.55983	12.7543	74.806											173.171	3.16739
1.56014	12.8034	73.3405											173.187	3.54349
1.56044	12.7501	72.5165											173.202	1.47738
1.56075	12.6793	72.0215											173.218	0.94353
1.56105	12.6387	71.701											173.233	6.81154
1.56136	12.8541	71.4805											173.248	-0.06961
1.56167	13.1691	71.512											173.264	7.0635
1.56197	13.3775	71.618											173.279	1.43922
1.56228	13.4803	71.753											173.295	-0.65292
1.56258	13.5866	72.0565											173.31	4.62418
1.56289	13.5743	72.404											173.326	-1.69028
1.56319	13.651	72.8095											173.341	-0.53991
1.5635	13.8343	73.2355											173.357	2.16845
1.5638	14.0371	73.749											173.372	2.76723
1.56411	14.2963	74.4345											173.388	5.65978
1.56442	14.5714	75.103											173.403	3.03587
1.56472	14.7797	75.839											173.419	-1.23322
1.56503	15.052	76.6425											173.434	-1.36622
1.56533	15.4697	77.658											173.45	-6.77585
1.56564	15.8737	78.808											173.465	1.62736
1.56594	16.0687	80.0475											173.481	4.40769
1.56625	16.2495	81.5035											173.496	3.82756
1.56655	16.4941	83.1515											173.512	2.8438
1.56686	16.7969	84.9155											173.527	3.86601
1.56717	17.1813	86.761											173.543	1.00157
1.56747	17.5078	88.4135											173.558	-0.81034
1.56778	17.8607	89.668											173.574	-0.64328
1.56808	18.0825	90.412											173.589	8.31075
1.56839	18.342	90.552											173.605	3.88826
1.56869	18.732	90.411											173.62	2.09645
1.569	19.3072	90.191											173.636	-6.46849
1.5693	19.9225	90.105											173.651	0.77847
1.56961	20.4928	90.3045											173.667	3.57733
1.56992	21.0166	90.82											173.682	-0.3222
1.57022	21.4845	91.744											173.698	1.18762
1.57053	22.065	93.115											173.713	-3.1894
1.57083	22.8433	94.9495											173.729	0.64165
1.57114	23.6318	97.282											173.744	5.3625
1.57144	24.3526	100.083											173.759	-0.10866
1.57175	25.2223	103.371											173.775	-0.33441
1.57205	26.0949	107.415											173.79	4.93502
1.57236	27.0855	112.102											173.806	-3.78619
1.57267	28.2044	117.41											173.821	-0.56149
1.57297	29.2747	123.444											173.837	-4.18789
1.57328	30.5641	130.245											173.852	0.75543
1.57358	32.275	137.752											173.868	4.49029
1.57389	34.1925	145.77											173.883	2.86998
1.57419	36.3648	154.063											173.899	1.63956
1.5745	38.9483	162.283											173.914	4.33324
1.5748	42.0558	170.308											173.93	3.93806
1.57511	45.8583	177.576											173.945	-6.01207
1.57542	50.6112	183.483											173.961	-0.6873
1.57572	56.3025	187.727											173.976	-2.54762
1.57603	62.9308	190.159											173.992	0.58034
1.57633	70.4287	191.036											174.007	2.71043
1.57664	78.8113	190.564											174.023	-3.22308
1.57694	88.0121	189.132											174.038	-6.55963
1.57725	97.5637	187.003											174.054	-1.18596
1.57755	107.209	184.54											174.069	3.18207
1.57786	116.464	182.245											174.085	-0.22662
1.57817	124.573	180.672											174.1	-7.59713
1.57847	131.161	180.18											174.116	-1.86692
1.57878	136.052	180.895											174.131	-3.60048
1.57908	138.935	183.27											174.147	-0.683
1.57939	139.633	187.59											174.162	-2.75125
1.57969	138.239	193.599											174.178	2.37981
1.58	135.304	201.298											174.193	-6.71555
1.58031	131.178	210.546											174.209	4.00195
1.58061	126.318	221.078											174.224	6.64498
1.58092	121.672	232.66											174.24	-0.38111
1.58122	117.62	245.278											174.255	-0.95934
1.58153	114.555	258.896											174.27	2.81465
1.58183	112.813	273.225											174.286	-0.49746
1.58214	112.735	287.721											174.301	3.86834
1.58244	114.544	300.96											174.317	7.04239
1.58275	118.175	311.224											174.332	-5.18283
1.58306	123.954	317.236											174.348	11.0765
1.58336	132.277	318.991											174.363	9.07691
1.58367	143.659	318.163											174.379	1.43483
1.58397	158.401	317.016											174.394	4.54686
1.58428	176.2	317.428											174.41	-0.22037
1.58458	196.681	320.562											174.425	-1.82391
1.58489	218.522	326.685											174.441	-1.11007
1.58519	239.142	335.837											174.456	1.82493
1.5855	255.711	347.727											174.472	8.58664
1.58581	266.114	361.695											174.487	-0.34002
1.58611	269.84	377.33											174.503	-0.50293
1.58642	268.308	394.244											174.518	2.60864
1.58672	264.224	411.962											174.534	2.96435
1.58703	260.514	430.435											174.549	3.07221
1.58733	259.603	449.695											174.565	3.98198
1.58764	262.576	469.335											174.58	-1.72941
1.58794	269.43	488.654											174.596	3.77624
1.58825	279.748	506.85											174.611	7.90158
1.58856	293.039	522.575											174.627	8.99322
1.58886	308.73	534.525											174.642	3.53191
1.58917	326.354	541.625											174.658	1.12233
1.58947	345.828	543.535											174.673	1.57871
1.58978	367.281	540.49											174.689	8.7175
1.59008	390.792	533.45											174.704	5.21805
1.59039	416.22	523.81											174.72	6.13864
1.59069	442.892	512.89											174.735	2.00407
1.591	469.621	501.96											174.751	-1.70096
1.59131	494.421	492.254											174.766	-0.02831
1.59161	515.013	485.17											174.781	3.47379
1.59192	529.729	481.426											174.797	-3.09249
1.59222	537.379	481.388											174.812	2.8759
1.59253	537.846	485.001											174.828	2.14341
1.59283	531.658	492.07											174.843	6.80996
1.59314	520.142	502.165											174.859	3.23102
1.59344	505.117	515.04											174.874	0.54707
1.59375	488.546	530.725											174.89	2.33823
1.59406	472.271	549.21											174.905	-0.33467
1.59436	458.142	570.13											174.921	-0.3726
1.59467	447.467	592.745											174.936	4.75279
1.59497	440.946	616.13											174.952	4.16228
1.59528	438.692	639.085											174.967	4.27462
1.59558	440.446	660.19											174.983	1.38878
1.59589	446.083	678.53											174.998	2.08022
1.59619	455.721	693.595											175.014	2.68345
1.5965	469.504	705.435											175.029	3.17136
1.59681	487.488	714.825											175.045	4.80666
1.59711	509.367	722.86											175.06	-7.65333
1.59742	534.892	731.24											175.076	-2.68622
1.59772	563.117	741.27											175.091	2.9234
1.59803	592.013	753.735											175.107	-1.03957
1.59833	619.55	769.255											175.122	6.41335
1.59864	643.675	788.06											175.138	-1.31928
1.59894	663.188	810.26											175.153	4.28788
1.59925	677.725	835.615											175.169	1.01064
1.59956	687.733	863.165											175.184	-1.00795
1.59986	694.567	891.19											175.2	5.56293
1.60017	700.379	917.605											175.215	2.71705
1.60047	707.212	940.865											175.231	0.61801
1.60078	716.654	960.215											175.246	1.37962
1.60108	729.7	975.705											175.262	4.00388
1.60139	747.221	987.73											175.277	4.45635
1.60169	769.771	997.005											175.292	4.80222
1.602	797.304	1004.87											175.308	-0.32195
1.60231	828.883	1012.77											175.323	0.3807
1.60261	862.733	1021.84											175.339	-0.8576
1.60292	896.2	1032.59											175.354	2.77549
1.60322	926.796	1044.9											175.37	5.35751
1.60353	952.833	1058.46											175.385	-2.21075
1.60383	973.4	1072.87											175.401	6.80534
1.60414	988.833	1088.45											175.416	-0.44854
1.60444	1000.06	1106.87											175.432	0.96102
1.60475	1008.37	1130.26											175.447	2.78669
1.60506	1015.42	1160.08											175.463	4.79679
1.60536	1022.85	1195.94											175.478	4.36344
1.60567	1031.67	1235.96											175.494	-2.70263
1.60597	1041.85	1277.35											175.509	4.41809
1.60628	1052.61	1317.21											175.525	-2.39477
1.60658	1063.46	1353.38											175.54	-0.29778
1.60689	1074.79	1384.98											175.556	3.4771
1.60719	1088.9	1411.61											175.571	3.47356
1.6075	1109.1	1432.76											175.587	-7.13961
1.60781	1137.9	1447.53											175.602	1.47287
1.60811	1176.04	1455.3											175.618	0.50014
1.60842	1221.79	1456.62											175.633	-4.66117
1.60872	1271.73	1452.53											175.649	6.79779
1.60903	1321.79	1444.05											175.664	-0.37153
1.60933	1368.93	1431.67											175.68	-0.07488
1.60964	1411.26	1416.07											175.695	5.16962
1.60994	1447.78	1398.97											175.711	-0.75403
1.61025	1477.89	1382.69											175.726	-2.79655
1.61056	1500.27	1368.76											175.742	2.14585
1.61086	1513.89	1356.69											175.757	-0.91298
1.61117	1518.55	1345.46											175.773	1.30593
1.61147	1514.77	1334.68											175.788	-6.00626
1.61178	1503.1	1324.82											175.804	-0.89547
1.61208	1483.82	1316.66											175.819	4.38052
1.61239	1458.04	1311.85											175.834	0.17178
1.61269	1427.87	1312.33											175.85	-4.34629
1.613	1396.22	1319.35											175.865	5.03792
1.61331	1365.98	1333.58											175.881	7.92485
1.61361	1338.72	1355.49											175.896	-0.86788
1.61392	1314.54	1385.53											175.912	3.54519
1.61422	1293.09	1423.78											175.927	-2.09768
1.61453	1274.32	1470.29											175.943	9.04431
1.61483	1259.12	1525.15											175.958	-1.01823
1.61514	1249.22	1588.03											175.974	-5.29641
1.61544	1246.38	1657.31											175.989	-0.1535
1.61575	1251.46	1730.74											176.005	-3.59515
1.61606	1264.7	1806.2											176.02	5.18355
1.61636	1286.35	1882.13											176.036	-0.65595
1.61667	1316.74	1955.74											176.051	-2.47456
1.61697	1355.94	2023.84											176.067	2.38408
1.61728	1404.27	2083.98											176.082	4.98933
1.61758	1462.52	2134.55											176.098	-4.14817
1.61789	1531.17	2174.77											176.113	0.6418
1.61819	1609.62	2205.47											176.129	-3.98815
1.6185	1696.15	2229.65											176.144	4.25188
1.61881	1788.5	2251.47											176.16	0.87667
1.61911	1883.74	2274.45											176.175	4.62963
1.61942	1977.94	2300.62											176.191	1.87994
1.61972	2066.38	2329.93											176.206	-0.05528
1.62003	2144.58	2359.14											176.222	3.92782
1.62033	2209.43	2383.5											176.237	-4.8961
1.62064	2260.05	2399.52											176.253	-0.87862
1.62095	2297.71	2406.54											176.268	1.27392
1.62125	2326.27	2405.24											176.284	1.74753
1.62156	2351.71	2395.82											176.299	3.46348
1.62186	2379.65	2379.03											176.315	2.31389
1.62217	2413.58	2357.47											176.33	-4.59274
1.62247	2454.15	2336.04											176.345	-1.63391
1.62278	2498.04	2319.41											176.361	2.57244
1.62308	2538.9	2310.95											176.376	4.54906
1.62339	2570.16	2312.8											176.392	6.29348
1.6237	2587.52	2326.24											176.407	2.02011
1.624	2589.1	2352.1											176.423	0.59566
1.62431	2575.15	2389.68											176.438	1.3447
1.62461	2547.55	2436.64											176.454	4.91299
1.62492	2510.51	2489.98											176.469	1.85371
1.62522	2470.33	2546.45											176.485	-2.59306
1.62553	2433.95	2602.76											176.5	4.53882
1.62583	2406.89	2655.76											176.516	-0.25396
1.62614	2393.54	2701.99											176.531	5.11771
1.62645	2396.53	2738.18											176.547	3.45733
1.62675	2417.04	2763.61											176.562	3.6514
1.62706	2454.58	2780.69											176.578	-3.00225
1.62736	2507.05	2793.01											176.593	-1.43788
1.62767	2571.13	2803.07											176.609	-0.42493
1.62797	2642.8	2811.51											176.624	5.79681
1.62828	2717.28	2818.27											176.64	1.86728
1.62858	2789.38	2823.97											176.655	4.23404
1.62889	2854.12	2829.1											176.671	3.39283
1.6292	2907	2833.18											176.686	-1.92371
1.6295	2945.96	2835.02											176.702	-1.26435
1.62981	2972.5	2832.64											176.717	4.7693
1.63011	2990.35	2824.21											176.733	0.28599
1.63042	3003.31	2808.41											176.748	3.60437
1.63072	3013.57	2784.62											176.764	-3.5708
1.63103	3022.15	2754.49											176.779	-0.10699
1.63133	3029.93	2722.57											176.795	4.04435
1.63164	3037.29	2694.65											176.81	7.52826
1.63195	3044.03	2675.2											176.826	6.34641
1.63225	3049.07	2665.2											176.841	5.56264
1.63256	3050	2661.77											176.856	8.68649
1.63286	3043.4	2660.12											176.872	-3.52409
1.63317	3025.97	2655.57											176.887	2.04654
1.63347	2996.44	2644.8											176.903	6.38407
1.63378	2957.37	2626.14											176.918	5.44962
1.63408	2915.47	2599.96											176.934	1.95021
1.63439	2879.37	2567.74											176.949	1.96463
1.6347	2855.6	2530.43											176.965	5.12394
1.635	2845.89	2488.51											176.98	1.26974
1.63531	2846.68	2443.57											176.996	7.62156
1.63561	2851.47	2399.43											177.011	0.50956
1.63592	2853.55	2360.66											177.027	2.37258
1.63622	2848.05	2330.66											177.042	-3.85066
1.63653	2832.75	2310.45											177.058	2.55594
1.63683	2807.21	2298.98											177.073	4.92896
1.63714	2772.08	2293.65											177.089	0.92142
1.63745	2728.39	2290.2											177.104	3.84818
1.63775	2677.29	2283.24											177.12	-1.78629
1.63806	2621.28	2268.53											177.135	4.2622
1.63836	2565	2243.93											177.151	2.53522
1.63867	2514.82	2209.76											177.166	5.81939
1.63897	2476.07	2168.11											177.182	8.85788
1.63928	2451.59	2121.81											177.197	3.77499
1.63958	2440.38	2073.8											177.213	0.40199
1.63989	2438.16	2026.79											177.228	10.0697
1.6402	2438.73	1981.73											177.244	-4.52045
1.6405	2435.1	1938.81											177.259	0.10386
1.64081	2421.85	1898.43											177.275	9.89486
1.64111	2396.17	1861.23											177.29	-2.82743
1.64142	2358.01	1827.56											177.306	-0.62988
1.64172	2309.4	1797.02											177.321	0.61026
1.64203	2253.57	1769.62											177.337	4.45076
1.64233	2194.18	1744.97											177.352	3.46928
1.64264	2134.93	1720.79											177.367	0.03891
1.64295	2078.09	1693.51											177.383	3.77967
1.64325	2024.64	1660.21											177.398	1.4394
1.64356	1975.63	1621.02											177.414	9.23063
1.64386	1931.84	1578.64											177.429	2.32182
1.64417	1893.6	1537.27											177.445	-1.25246
1.64447	1860.76	1501.16											177.46	8.14007
1.64478	1832.27	1474.13											177.476	2.26089
1.64508	1805.82	1459.08											177.491	8.8861
1.64539	1777.37	1457.31											177.507	12.9344
1.6457	1742.07	1469.23											177.522	6.11173
1.646	1696.78	1494.83											177.538	-3.64262
1.64631	1641.93	1532.96											177.553	-5.96956
1.64661	1581.33	1581.04											177.569	5.15385
1.64692	1520.41	1634.86											177.584	10.9299
1.64722	1464.74	1688.62											177.6	-2.4631
1.64753	1419.26	1736.23											177.615	-1.35084
1.64783	1388.48	1773.42											177.631	-2.1215
1.64814	1375.74	1799.08											177.646	1.06321
1.64845	1382.91	1815.53											177.662	7.85346
1.64875	1410.63	1827.06											177.677	6.05289
1.64906	1457.4	1836.65											177.693	5.37322
1.64936	1519.22	1845.41											177.708	3.36364
1.64967	1589.25	1853.3											177.724	1.05085
1.64997	1659.03	1860.36											177.739	0.19049
1.65028	1720.2	1866.06											177.755	-2.70435
1.65058	1767.09	1869.03											177.77	-2.23598
1.65089	1798.51	1867.76											177.786	5.19166
1.6512	1817.57	1861.54											177.801	3.79129
1.6515	1829.29	1851.31											177.817	0.62107
1.65181	1838.31	1839.34											177.832	-1.04909
1.65211	1846.88	1828.34											177.848	-6.97652
1.65242	1855.55	1820.1											177.863	-1.54444
1.65272	1864.12	1814.38											177.878	-0.00406
1.65303	1871.48	1809.83											177.894	-5.78697
1.65333	1875.48	1805.26											177.909	-4.37618
1.65364	1873.8	1799.82											177.925	-8.9978
1.65395	1865.46	1793.34											177.94	-5.95346
1.65425	1851.51	1785.98											177.956	0.38451
1.65456	1835.04	1778.41											177.971	1.46386
1.65486	1820.2	1771.91											177.987	-0.65553
1.65517	1809.6	1767.82											178.002	2.34853
1.65547	1803.25	1767.1											178.018	2.21467
1.65578	1799.13	1769.96											178.033	0.97503
1.65608	1794.55	1775.27											178.049	6.62476
1.65639	1787.24	1780.54											178.064	-0.11574
1.6567	1775.98	1781.49											178.08	-0.77772
1.657	1761.07	1774.28											178.095	5.21872
1.65731	1744.04	1757.83											178.111	0.11433
1.65761	1727.47	1733.96											178.126	7.27732
1.65792	1714.68	1705.39											178.142	3.84725
1.65822	1708.73	1674.16											178.157	-1.1391
1.65853	1711.82	1642.32											178.173	7.34997
1.65883	1724.33	1612.37											178.188	5.87443
1.65914	1743.8	1586.42											178.204	6.25778
1.65945	1764.55	1565.38											178.219	3.04381
1.65975	1779.26	1548.37											178.235	2.51749
1.66006	1781.87	1533.59											178.25	8.10215
1.66036	1769.84	1519.42											178.266	1.48042
1.66067	1745.05	1505.14											178.281	5.90364
1.66097	1711.74	1490.78											178.297	-1.62041
1.66128	1674.51	1477.24											178.312	-1.20471
1.66158	1637.42	1466.16											178.328	0.62769
1.66189	1603.24	1459.38											178.343	2.40985
1.6622	1572.97	1458.26											178.359	2.93036
1.6625	1546.41	1463.83											178.374	-0.88354
1.66281	1522	1476.59											178.389	6.04327
1.66311	1498.19	1495.96											178.405	1.7419
1.66342	1474.32	1520.18											178.42	2.06801
1.66372	1450.84	1546.7											178.436	-0.80559
1.66403	1429.18	1573.41											178.451	-4.03101
1.66434	1411.11	1598.95											178.467	0.55046
1.66464	1398.42	1623.07											178.482	8.1467
1.66495	1392.88	1645.84											178.498	0.3546
1.66525	1395.5	1667.1											178.513	0.49327
1.66556	1406.19	1686.65											178.529	-1.82021
1.66586	1423.96	1704.61											178.544	3.60123
1.66617	1446.8	1721.44											178.56	8.56179
1.66647	1471.52	1737.93											178.575	1.39451
1.66678	1495.41	1753.87											178.591	3.17219
1.66709	1517.45	1768.39											178.606	0.30718
1.66739	1538.07	1780.79											178.622	-1.1765
1.6677	1558.35	1790.35											178.637	-4.08142
1.668	1579.19	1796.73											178.653	2.27283
1.66831	1600.51	1800.33											178.668	2.45756
1.66861	1621.1	1801.69											178.684	-2.92906
1.66892	1639.92	1801.17											178.699	-0.60198
1.66922	1656.95	1798.56											178.715	3.46799
1.66953	1672.95	1793.74											178.73	5.09115
1.66984	1688.6	1786.33											178.746	-4.00706
1.67014	1703.96	1775.7											178.761	-2.25522
1.67045	1718.42	1761.86											178.777	3.83557
1.67075	1731.07	1745.79											178.792	1.72289
1.67106	1741.42	1728.15											178.808	1.00802
1.67136	1749.49	1709.04											178.823	-2.45443
1.67167	1755.51	1688.34											178.839	2.35842
1.67197	1759.57	1666.71											178.854	1.63036
1.67228	1760.94	1645.88											178.87	1.76954
1.67259	1759.03	1627.81											178.885	4.831
1.67289	1754.07	1614.15											178.9	0.36078
1.6732	1746.47	1605.94											178.916	-2.10612
1.6735	1736.93	1603.08											178.931	-2.92021
1.67381	1725.65	1604.83											178.947	3.55604
1.67411	1712.07	1609.69											178.962	4.33278
1.67442	1695.32	1615											178.978	-1.87643
1.67472	1674.62	1618.17											178.993	4.24377
1.67503	1650.23	1618.33											179.009	5.05642
1.67534	1624.26	1616.3											179.024	-1.29682
1.67564	1600.12	1613.54											179.04	5.39581
1.67595	1581.35	1611.55											179.055	11.1614
1.67625	1570.31	1611.29											179.071	3.56765
1.67656	1567.64	1613.03											179.086	-0.40074
1.67686	1572.53	1615.67											179.102	2.3537
1.67717	1582.89	1617.32											179.117	2.43717
1.67747	1595.38	1616.38											179.133	6.42427
1.67778	1606.13	1612.23											179.148	7.85753
1.67809	1612.62	1605.36											179.164	2.60315
1.67839	1614.75	1596.53											179.179	0.91631
1.6787	1614.22	1586.96											179.195	4.03101
1.679	1613.08	1578.71											179.21	7.33951
1.67931	1612.43	1573.76											179.226	7.54008
1.67961	1612.24	1572.71											179.241	1.29787
1.67992	1611.38	1575.06											179.257	-2.06632
1.68022	1608.32	1580.16											179.272	-0.23018
1.68053	1601.73	1586.86											179.288	-7.2354
1.68084	1591.43	1593.04											179.303	-4.72645
1.68114	1578.02	1596.58											179.319	1.00477
1.68145	1562.78	1596.78											179.334	5.82344
1.68175	1547.69	1594.76											179.35	-2.45522
1.68206	1534.81	1592.6											179.365	2.52851
1.68236	1525.98	1591.96											179.381	2.32747
1.68267	1522.36	1593.21											179.396	1.74718
1.68297	1524.17	1596.07											179.411	1.95551
1.68328	1530.65	1600.37											179.427	4.17754
1.68359	1539.77	1606.98											179.442	4.12772
1.68389	1548.78	1617.4											179.458	3.12759
1.6842	1554.77	1632.26											179.473	5.38847
1.6845	1556.05	1651.25											179.489	-3.68461
1.68481	1553.22	1673.08											179.504	2.00023
1.68511	1548.2	1695.39											179.52	1.34192
1.68542	1543.03	1715.71											179.535	0.6519
1.68572	1538.99	1731.73											179.551	-0.96111
1.68603	1536.58	1742.62											179.566	4.60133
1.68634	1536.67	1749.05											179.582	-2.52425
1.68664	1541.17	1752.28											179.597	2.66418
1.68695	1551.72	1753.04											179.613	5.69511
1.68725	1569.62	1751.57											179.628	-0.70045
1.68756	1594.83	1746.74											179.644	4.75449
1.68786	1625.44	1736.38											179.659	8.07677
1.68817	1658.15	1718.66											179.675	-1.20797
1.68847	1689.37	1693.41											179.69	0.33695
1.68878	1716.15	1662.43											179.706	-2.8769
1.68909	1736.85	1628.17											179.721	5.94048
1.68939	1751.51	1591.83											179.737	5.85603
1.6897	1761.76	1553.07											179.752	3.34152
1.69	1769.57	1511.38											179.768	1.74444
1.69031	1775.8	1467.73											179.783	1.09013
1.69061	1779.33	1424.72											179.799	0.98698
1.69092	1777.47	1385.41											179.814	-0.15391
1.69122	1767.19	1351.51											179.83	4.84059
1.69153	1746.81	1323.2											179.845	3.24824
1.69184	1717.28	1299.74											179.861	5.33662
1.69214	1680.73	1280.1											179.876	-4.282
1.69245	1639.03	1263.52											179.892	-1.67237
1.69275	1592.86	1249.56											179.907	5.69628
1.69306	1542.24	1237.38											179.922	1.78762
1.69336	1487.99	1226.62											179.938	5.31337
1.69367	1433.2	1217.3											179.953	-3.75877
1.69397	1381.68	1209.4											179.969	-0.75413
1.69428	1336.33	1203.21											179.984	3.36518
1.69459	1298.27	1198.59											180	-1.31765
1.69489	1267.1	1195.03											180.015	6.16812
1.6952	1241.53	1192.2											180.031	-2.01315
1.6955	1220.21	1190.14											180.046	2.1357
1.69581	1202	1188.94											180.062	-1.23449
1.69611	1186.07	1188.51											180.077	-4.90573
1.69642	1171.62	1188.43											180.093	9.82132
1.69672	1158.57	1188.21											180.108	-3.64109
1.69703	1147.48	1188.31											180.124	5.95237
1.69734	1138.42	1190.27											180.139	-0.77555
1.69764	1131.51	1195.9											180.155	-1.24304
1.69795	1126.39	1206.29											180.17	-3.25054
1.69825	1122.36	1220.66											180.186	2.13387
1.69856	1119.08	1236.37											180.201	3.15609
1.69886	1116.4	1249.86											180.217	2.81649
1.69917	1114.22	1258.56											180.232	5.13394
1.69947	1111.83	1261.46											180.248	1.47934
1.69978	1108.8	1259.18											180.263	1.58293
1.70009	1105.96	1252.85											180.279	-2.06678
1.70039	1105.58	1243.34											180.294	1.59219
1.7007	1110.84	1231.03											180.31	1.25514
1.701	1123.77	1216.21											180.325	4.18047
1.70131	1144.12	1198.66											180.341	8.30366
1.70161	1168.96	1178.61											180.356	12.9998
1.70192	1193.6	1156.43											180.372	-2.45
1.70222	1213.33	1132.76											180.387	3.95413
1.70253	1225.28	1108.62											180.403	2.1774
1.70284	1229.42	1084.46											180.418	0.85772
1.70314	1227.03	1059.45											180.433	1.97347
1.70345	1219.69	1031.9											180.449	-4.19351
1.70375	1208.68	1000.75											180.464	-5.24484
1.70406	1194.42	966.57											180.48	4.9848
1.70436	1176.91	930.68											180.495	-0.73272
1.70467	1156.37	894.615											180.511	-0.53218
1.70498	1133.38	859.81											180.526	-5.35455
1.70528	1108.79	827.03											180.542	2.45039
1.70559	1083.63	796.485											180.557	5.59945
1.70589	1058.46	767.92											180.573	0.79197
1.7062	1032.57	741.22											180.588	2.06655
1.7065	1003.75	716.325											180.604	-1.06713
1.70681	970.413	693.09											180.619	0.76963
1.70711	932.188	671.17											180.635	2.54404
1.70742	890.112	649.815											180.65	-3.83974
1.70773	846.696	628.005											180.666	-1.77192
1.70803	804.154	605.615											180.681	-0.85145
1.70834	763.913	582.905											180.697	2.61323
1.70864	726.546	560.445											180.712	-1.17891
1.70895	692.154	539.22											180.728	-2.36852
1.70925	660.55	520											180.743	2.28056
1.70956	631.329	503.085											180.759	-1.45806
1.70986	604.362	488.678											180.774	-0.88988
1.71017	579.263	477.457											180.79	2.88849
1.71048	554.8	469.913											180.805	-2.39831
1.71078	529.996	466.117											180.821	3.40226
1.71109	504.054	465.979											180.836	3.24004
1.71139	476.971	469.266											180.852	3.94543
1.7117	449.208	475.87											180.867	0.6171
1.712	421.8	485.469											180.883	0.41661
1.71231	395.842	497.774											180.898	0.77072
1.71261	372.114	512.415											180.914	-4.70651
1.71292	351.238	528.72											180.929	5.53426
1.71323	333.743	545.865											180.945	6.63781
1.71353	320.103	563.17											180.96	7.16099
1.71384	310.777	579.93											180.975	-4.35308
1.71414	305.929	594.74											180.991	-5.25984
1.71445	305.613	606.065											181.006	-3.54472
1.71475	309.677	612.605											181.022	-5.30546
1.71506	318.021	613.57											181.037	-1.06735
1.71536	330.573	608.85											181.053	7.89906
1.71567	347.137	598.935											181.068	4.41833
1.71598	367.086	584.33											181.084	3.95298
1.71628	389.493	565.62											181.099	0.78297
1.71659	413.461	543.48											181.115	-0.46118
1.71689	437.996	519.285											181.13	3.98211
1.7172	461.746	494.663											181.146	-5.78624
1.7175	482.683	470.892											181.161	1.20333
1.71781	498.454	448.712											181.177	-0.38614
1.71811	507.496	428.358											181.192	-2.76582
1.71842	508.871	409.337											181.208	-4.01632
1.71873	502.675	390.916											181.223	-3.36475
1.71903	489.654	372.811											181.239	0.30189
1.71934	470.392	355.276											181.254	3.2913
1.71964	445.992	338.865											181.27	4.37231
1.71995	417.883	324.199											181.285	0.41959
1.72025	388.129	311.328											181.301	-3.24676
1.72056	358.88	300.096											181.316	1.17879
1.72086	331.522	290.274											181.332	2.96536
1.72117	306.576	281.668											181.347	3.55938
1.72148	283.532	273.923											181.363	0.97221
1.72178	261.533	266.918											181.378	-1.47185
1.72209	239.84	260.587											181.394	-6.01447
1.72239	218.308	254.851											181.409	5.23631
1.7227	197.619	249.86											181.425	-1.58472
1.723	178.57	245.405											181.44	2.08503
1.72331	161.579	241.333											181.456	-2.25605
1.72361	146.76	237.567											181.471	4.50176
1.72392	134.186	234.149											181.486	0.66343
1.72423	123.465	231.132											181.502	2.19616
1.72453	114.238	228.519											181.517	3.35718
1.72484	106.288	226.297											181.533	-4.95162
1.72514	99.4054	224.494											181.548	-0.55825
1.72545	93.5771	223.113											181.564	2.80403
1.72575	88.5438	222.085											181.579	2.81465
1.72606	83.9433	221.109											181.595	4.55211
1.72636	79.7	220.011											181.61	0.97246
1.72667	75.9646	218.864											181.626	-2.6392
1.72698	72.6396	217.413											181.641	0.32566
1.72728	69.8738	215.634											181.657	-0.73647
1.72759	67.5808	213.739											181.672	0.88513
1.72789	65.2825	211.821											181.688	0.88609
1.7282	63.0508	210.001											181.703	-2.21783
1.7285	61.0892	208.407											181.719	-0.65753
1.72881	59.3263	206.893											181.734	4.84667
1.72911	57.8033	205.478											181.75	-2.41812
1.72942	56.3621	204.24											181.765	5.57946
1.72973	54.8642	202.952											181.781	-0.05074
1.73003	53.4625	201.655											181.796	5.42226
1.73034	52.0763	200.463											181.812	6.45067
1.73064	50.6388	199.612											181.827	3.00605
1.73095	49.2783	199.075											181.843	2.51132
1.73125	48.0958	198.726											181.858	11.0717
1.73156	47.0829	198.507											181.874	-0.18697
1.73186	46.2263	198.534											181.889	5.05111
1.73217	45.2642	198.871											181.905	-0.48881
1.73248	44.2833	199.447											181.92	-2.5977
1.73278	43.32	200.24											181.936	-1.74199
1.73309	42.35	201.101											181.951	-1.70445
1.73339	41.4513	202.021											181.967	2.67721
1.7337	40.6698	203.002											181.982	0.61801
1.734	39.8375	203.935											181.997	1.76608
1.73431	39.0632	204.644											182.013	0.5378
1.73461	38.396	204.76											182.028	-3.25059
1.73492	37.8301	204.222											182.044	-0.29187
1.73523	37.2353	202.829											182.059	2.05776
1.73553	36.6025	200.613											182.075	2.24385
1.73584	36.1151	197.617											182.09	0.94273
1.73614	35.7381	194.149											182.106	2.01373
1.73645	35.4134	190.756											182.121	5.53739
1.73675	35.2478	187.683											182.137	-0.44379
1.73706	35.1718	184.875											182.152	2.89286
1.73736	34.9959	182.329											182.168	-0.86704
1.73767	34.6953	180.076											182.183	2.29412
1.73798	34.3409	178.036											182.199	2.99733
1.73828	33.9603	176.242											182.214	-2.78882
1.73859	33.6772	174.899											182.23	-1.63613
1.73889	33.3901	173.785											182.245	0.36703
1.7392	32.9779	172.758											182.261	1.38299
1.7395	32.5636	171.793											182.276	2.70322
1.73981	32.1688	171.071											182.292	1.65706
1.74011	31.9507	170.53											182.307	6.031
1.74042	31.9149	170.146											182.323	4.29831
1.74073	31.7992	169.935											182.338	-0.89525
1.74103	31.6649	169.773											182.354	3.9716
1.74134	31.4272	169.768											182.369	2.93303
1.74164	31.1973	169.98											182.385	1.32162
1.74195	31.0858	170.396											182.4	6.57845
1.74225	30.9167	170.912											182.416	7.78332
1.74256	30.6284	171.35											182.431	8.7495
1.74286	30.4786	171.718											182.447	5.00773
1.74317	30.2987	172.096											182.462	6.43349
1.74348	30.1056	172.389											182.478	4.46722
1.74378	30.1082	172.504											182.493	1.93178
1.74409	30.1588	172.445											182.508	2.13486
1.74439	30.0833	172.153											182.524	6.02482
1.7447	30.0289	171.771											182.539	-2.40245
1.745	30.1701	171.406											182.555	-2.64291
1.74531	30.289	170.992											182.57	3.20419
1.74561	30.3238	170.593											182.586	-0.36195
1.74592	30.3091	170.259											182.601	-1.06545
1.74623	30.1873	170.131											182.617	0.4993
1.74653	29.9407	170.179											182.632	3.8297
1.74684	29.6328	170.467											182.648	0.50459
1.74714	29.2496	170.882											182.663	-0.25612
1.74745	28.7324	171.34											182.679	-0.11051
1.74775	28.1978	171.752											182.694	2.08698
1.74806	27.8218	171.926											182.71	3.78066
1.74837	27.512	171.576											182.725	8.02626
1.74867	27.3157	170.706											182.741	0.21826
1.74898	27.2047	169.465											182.756	0.15191
1.74928	26.9545	167.933											182.772	-1.27003
1.74959	26.7531	166.188											182.787	-3.7027
1.74989	26.6956	164.314											182.803	-0.98202
1.7502	26.7446	162.469											182.818	3.00108
1.7505	26.8081	160.864											182.834	-5.05171
1.75081	27.0087	159.4											182.849	2.27903
1.75112	27.2362	158.015											182.865	2.49016
1.75142	27.2863	156.815											182.88	-2.19648
1.75173	27.231	155.719											182.896	2.3462
1.75203	27.1217	154.618											182.911	3.93075
1.75234	27.0351	153.599											182.927	-1.23703
1.75264	27.0465	152.566											182.942	1.70925
1.75295	27.1448	151.736											182.958	-1.86901
1.75325	27.0087	151.084											182.973	0.68768
1.75356	26.6865	150.432											182.989	1.75401
1.75387	26.4564	149.772											183.004	2.53981
1.75417	26.3464	149.078											183.019	2.16147
1.75448	26.2343	148.418											183.035	-1.41722
1.75478	26.0912	147.866											183.05	2.15696
1.75509	25.8099	147.53											183.066	2.91214
1.75539	25.5288	147.275											183.081	4.63679
1.7557	25.3662	146.732											183.097	2.88377
1.756	25.1498	145.992											183.112	1.43909
1.75631	25.006	145.292											183.128	-1.10214
1.75662	24.8993	144.489											183.143	2.88175
1.75692	24.9585	143.345											183.159	0.09272
1.75723	25.0444	142.11											183.174	0.40468
1.75753	25.2876	140.999											183.19	-3.7315
1.75784	25.6415	139.963											183.205	-3.28321
1.75814	26.0043	139.012											183.221	1.89884
1.75845	26.3093	138.178											183.236	5.63503
1.75875	26.6393	137.531											183.252	2.99672
1.75906	26.9126	136.986											183.267	0.62268
1.75937	27.0043	136.606											183.283	1.02589
1.75967	27.1516	136.583											183.298	-3.22417
1.75998	27.2091	137.023											183.314	0.53944
1.76028	27.2745	137.636											183.329	3.24536
1.76059	27.2811	138.203											183.345	-1.71577
1.76089	27.1174	138.749											183.36	-3.16864
1.7612	26.9465	139.37											183.376	-2.51937
1.7615	26.7011	140.001											183.391	7.03165
1.76181	26.3969	140.664											183.407	4.88706
1.76212	26.2566	141.155											183.422	4.74157
1.76242	26.2353	141.525											183.438	-3.00168
1.76273	26.0878	141.643											183.453	1.39853
1.76303	25.7961	141.347											183.469	1.23175
1.76334	25.4145	140.9											183.484	7.66698
1.76364	24.9696	140.468											183.5	3.58354
1.76395	24.8287	139.781											183.515	0.92401
1.76425	24.5623	138.472											183.53	-1.66019
1.76456	24.0938	136.838											183.546	-0.15372
1.76487	23.5954	135.29											183.561	3.80393
1.76517	23.0927	133.733											183.577	3.86075
1.76548	22.7877	131.917											183.592	-0.61261
1.76578	22.6004	130.224											183.608	1.40536
1.76609	22.189	128.72											183.623	3.23142
1.76639	21.8814	127.3											183.639	2.45073
1.7667	21.8427	126.087											183.654	4.00968
1.767	21.6915	125.108											183.67	6.25654
1.76731	21.4733	124.111											183.685	7.34896
1.76762	21.3768	123.056											183.701	-0.48675
1.76792	21.2457	122.135											183.716	8.4535
1.76823	20.9801	121.436											183.732	6.95708
1.76853	20.7631	120.811											183.747	6.13817
1.76884	20.811	120.362											183.763	0.11422
1.76914	20.9652	119.921											183.778	8.23481
1.76945	21.162	119.323											183.794	4.22498
1.76975	21.4662	118.796											183.809	4.22933
1.77006	21.7167	118.188											183.825	7.19338
1.77037	22.1888	117.459											183.84	6.46955
1.77067	22.6905	116.687											183.856	5.8001
1.77098	23.0983	115.912											183.871	-3.2199
1.77128	23.5998	115.13											183.887	-0.54437
1.77159	24.2365	114.389											183.902	5.85371
1.77189	24.905	113.751											183.918	7.03469
1.7722	25.5643	113.121											183.933	8.58042
1.7725	26.0242	112.422											183.949	4.89884
1.77281	26.3125	111.805											183.964	8.61132
1.77312	26.408	111.191											183.98	0.30845
1.77342	26.3568	110.633											183.995	3.74644
1.77373	26.0824	110.129											184.011	3.41961
1.77403	25.6735	109.705											184.026	2.94936
1.77434	25.2298	109.444											184.041	4.91991
1.77464	24.7168	109.144											184.057	-1.96378
1.77495	24.2507	108.816											184.072	1.56885
1.77525	23.7989	108.406											184.088	1.191
1.77556	23.5035	107.912											184.103	-2.09012
1.77587	23.3792	107.426											184.119	1.97413
1.77617	23.3737	106.88											184.134	-0.39679
1.77648	23.3278	106.156											184.15	2.03633
1.77678	23.3435	105.424											184.165	2.15267
1.77709	23.3731	104.833											184.181	1.90368
1.77739	23.3155	104.349											184.196	2.90332
1.7777	23.2561	103.99											184.212	4.14967
1.778	23.0163	103.565											184.227	1.62603
1.77831	22.6632	103.138											184.243	4.54936
1.77862	22.2602	102.831											184.258	0.23171
1.77892	21.902	102.559											184.274	-1.63778
1.77923	21.5854	102.249											184.289	3.93631
1.77953	21.2083	101.937											184.305	-1.53232
1.77984	20.9202	101.647											184.32	-1.25199
1.78014	20.671	101.317											184.336	1.55056
1.78045	20.2917	101.002											184.351	5.85785
1.78075	19.9157	100.844											184.367	6.34273
1.78106	19.5892	100.707											184.382	3.45077
1.78137	19.366	100.644											184.398	-1.41709
1.78167	19.1216	100.547											184.413	5.13633
1.78198	18.8392	100.448											184.429	2.9508
1.78228	18.4951	100.425											184.444	-0.09268
1.78259	18.3498	100.444											184.46	5.9211
1.78289	18.3101	100.33											184.475	5.57984
1.7832	18.1401	100.29											184.491	1.43626
1.7835	17.9469	100.313											184.506	3.5312
1.78381	17.7672	100.282											184.522	5.03148
1.78412	17.6393	100.225											184.537	6.17497
1.78442	17.6017	100.097											184.552	1.54854
1.78473	17.6527	99.8655											184.568	5.15322
1.78503	17.871	99.6155											184.583	5.90903
1.78534	18.0837	99.4625											184.599	1.18831
1.78564	18.2898	99.3155											184.614	1.33979
1.78595	18.3735	99.2825											184.63	8.51203
1.78625	18.4159	99.202											184.645	-2.68047
1.78656	18.4916	99.23											184.661	-0.36983
1.78687	18.3788	99.3285											184.676	5.96912
1.78717	18.1993	99.367											184.692	-1.99402
1.78748	18.1331	99.363											184.707	3.66656
1.78778	18.158	99.262											184.723	3.34035
1.78809	18.1944	99.0595											184.738	4.57835
1.78839	18.2107	98.816											184.754	6.13019
1.7887	18.4755	98.5865											184.769	1.00323
1.78901	18.9265	98.1775											184.785	4.57485
1.78931	19.2891	97.678											184.8	-0.46188
1.78962	19.6883	97.221											184.816	3.14097
1.78992	20.1864	96.845											184.831	6.32898
1.79023	20.5335	96.501											184.847	6.63722
1.79053	20.7706	96.048											184.862	5.28338
1.79084	20.9715	95.562											184.878	0.08356
1.79114	21.2569	95.1475											184.893	6.52236
1.79145	21.422	94.687											184.909	3.44776
1.79176	21.609	94.137											184.924	-4.84717
1.79206	21.8896	93.561											184.94	4.89482
1.79237	21.9118	92.8815											184.955	-0.59951
1.79267	21.763	92.2355											184.971	-0.88875
1.79298	21.644	91.6265											184.986	-1.65352
1.79328	21.5735	91.109											185.002	3.7346
1.79359	21.4404	90.7195											185.017	-0.74754
1.79389	21.1148	90.4165											185.033	8.1123
1.7942	20.7184	90.1115											185.048	3.65457
1.79451	20.3822	89.729											185.063	2.23437
1.79481	19.9536	89.3845											185.079	4.95762
1.79512	19.4178	89.0935											185.094	3.69907
1.79542	18.9153	88.81											185.11	5.77789
1.79573	18.4886	88.481											185.125	1.79522
1.79603	18.064	88.1635											185.141	2.0368
1.79634	17.6375	87.8505											185.156	-6.68347
1.79664	17.355	87.6465											185.172	3.55276
1.79695	17.1568	87.526											185.187	4.34704
1.79726	16.9256	87.2595											185.203	-2.48743
1.79756	16.825	86.898											185.218	0.1912
1.79787	16.796	86.5555											185.234	-0.35651
1.79817	16.7322	86.171											185.249	-3.46687
1.79848	16.7882	85.8385											185.265	-0.84957
1.79878	16.9249	85.649											185.28	-5.89609
1.79909	16.9348	85.424											185.296	3.15095
1.79939	16.8253	85.2765											185.311	-2.43302
1.7997	16.7525	85.2565											185.327	1.19836
1.80001	16.5687	85.1665											185.342	1.87265
1.80031	16.4646	85.0165											185.358	7.52106
1.80062	16.4275	84.8355											185.373	1.52642
1.80092	16.2513	84.722											185.389	4.70024
1.80123	16.0371	84.6855											185.404	0.91484
1.80153	15.9292	84.6715											185.42	6.85977
1.80184	15.8217	84.64											185.435	1.13593
1.80214	15.784	84.525											185.451	-2.47801
1.80245	15.8105	84.621											185.466	2.93974
1.80276	15.7669	84.871											185.482	-0.25912
1.80306	15.7955	84.949											185.497	3.23404
1.80337	15.9436	84.984											185.513	-2.6745
1.80367	16.1318	85.1665											185.528	4.13111
1.80398	16.1929	85.409											185.544	10.5727
1.80428	16.2735	85.572											185.559	3.97597
1.80459	16.4439	85.7185											185.575	0.23999
1.80489	16.649	85.7975											185.59	0.68748
1.8052	16.9017	85.706											185.605	-0.88131
1.80551	17.2359	85.661											185.621	0.17087
1.80581	17.652	85.6215											185.636	-2.82671
1.80612	18.0379	85.442											185.652	2.87139
1.80642	18.4284	85.1535											185.667	8.23258
1.80673	18.8725	84.7265											185.683	9.15685
1.80703	19.2847	84.3685											185.698	5.72403
1.80734	19.5782	84.034											185.714	-2.35789
1.80764	19.7821	83.706											185.729	1.41706
1.80795	19.9634	83.263											185.745	-2.58983
1.80826	20.1174	82.6195											185.76	5.41839
1.80856	20.1925	81.9295											185.776	1.79512
1.80887	20.0735	81.269											185.791	-0.62265
1.80917	19.9326	80.6585											185.807	-2.87983
1.80948	19.8415	80.194											185.822	2.57474
1.80978	19.8531	79.9085											185.838	-0.84104
1.81009	19.7258	79.6235											185.853	-0.3305
1.81039	19.4704	79.503											185.869	2.97063
1.8107	19.0182	79.4095											185.884	0.25503
1.81101	18.4143	79.144											185.9	4.55682
1.81131	17.8423	78.8515											185.915	-0.0978
1.81162	17.3086	78.721											185.931	1.95988
1.81192	16.9083	78.735											185.946	5.5656
1.81223	16.5634	78.6785											185.962	5.19239
1.81253	16.2126	78.575											185.977	5.09553
1.81284	16.0936	78.4805											185.993	-3.54493
1.81314	16.0197	78.404											186.008	1.06881
1.81345	15.91	78.239											186.024	10.0247
1.81376	15.7935	78.0605											186.039	3.28011
1.81406	15.8544	77.811											186.055	2.13184
1.81437	16.0087	77.575											186.07	0.8801
1.81467	16.1038	77.4355											186.086	4.56582
1.81498	16.1634	77.1625											186.101	0.57439
1.81528	16.0957	76.842											186.116	0.55485
1.81559	16.0319	76.552											186.132	4.12441
1.81589	16.1615	76.27											186.147	-1.71454
1.8162	16.2638	76.1465											186.163	3.05531
1.81651	16.1351	76.124											186.178	-1.81205
1.81681	15.9406	76.108											186.194	3.42301
1.81712	15.8615	75.857											186.209	5.64322
1.81742	15.7892	75.516											186.225	-2.68575
1.81773	15.7456	75.3955											186.24	0.1137
1.81803	15.7297	75.391											186.256	0.03584
1.81834	15.5993	75.4595											186.271	4.7965
1.81864	15.4965	75.481											186.287	-2.75274
1.81895	15.452	75.5325											186.302	3.92891
1.81926	15.4962	75.6715											186.318	0.61503
1.81956	15.527	75.7095											186.333	2.45629
1.81987	15.5776	75.627											186.349	0.29578
1.82017	15.7	75.5505											186.364	4.70965
1.82048	15.7862	75.586											186.38	-2.71688
1.82078	15.923	75.688											186.395	-3.01637
1.82109	16.0733	75.745											186.411	8.03006
1.82139	16.2121	75.664											186.426	7.19022
1.8217	16.292	75.6455											186.442	1.5818
1.82201	16.3111	75.597											186.457	2.07716
1.82231	16.3237	75.4645											186.473	8.14496
1.82262	16.4823	75.421											186.488	1.18941
1.82292	16.5756	75.4775											186.504	2.50582
1.82323	16.6306	75.439											186.519	-0.7491
1.82353	16.7893	75.3335											186.535	2.49835
1.82384	16.9329	75.2185											186.55	-1.04881
1.82414	16.9489	74.9915											186.566	1.33688
1.82445	17.0744	74.7175											186.581	0.46711
1.82476	17.2435	74.492											186.597	0.1162
1.82506	17.3451	74.3785											186.612	0.55873
1.82537	17.4633	74.243											186.627	3.40005
1.82567	17.3796	74.2095											186.643	-1.13462
1.82598	17.3381	74.145											186.658	-7.29569
1.82628	17.3543	73.834											186.674	0.62298
1.82659	17.2467	73.456											186.689	1.68665
1.82689	17.3079	73.261											186.705	-0.19618
1.8272	17.4372	73.22											186.72	0.8204
1.82751	17.4345	73.1585											186.736	-2.62831
1.82781	17.3969	72.975											186.751	-0.24548
1.82812	17.3986	72.7385											186.767	-0.20587
1.82842	17.524	72.511											186.782	0.42337
1.82873	17.4743	72.3025											186.798	0.95471
1.82903	17.166	72.0985											186.813	3.45283
1.82934	17.0282	71.919											186.829	0.1298
1.82964	17.0323	71.586											186.844	-0.33281
1.82995	17.0947	71.305											186.86	5.31973
1.83026	17.1178	71.072											186.875	2.75639
1.83056	17.1078	70.755											186.891	-1.47345
1.83087	17.0736	70.4445											186.906	2.91538
1.83117	17.0168	70.142											186.922	2.98249
1.83148	16.8147	69.9085											186.937	3.32698
1.83178	16.5483	69.717											186.953	9.50581
1.83209	16.3065	69.475											186.968	4.72481
1.8324	16.2693	69.2655											186.984	6.17984
1.8327	16.1689	69.11											186.999	1.56026
1.83301	15.9561	69.034											187.015	6.57682
1.83331	15.7955	69.043											187.03	2.87144
1.83362	15.5515	69.1075											187.046	3.20012
1.83392	15.3334	69.168											187.061	2.5601
1.83423	15.0956	69.218											187.077	3.45646
1.83453	14.9027	69.276											187.092	0.72609
1.83484	14.7107	69.323											187.108	-2.70635
1.83515	14.6283	69.3925											187.123	3.11395
1.83545	14.4945	69.609											187.138	4.6991
1.83576	14.353	69.8885											187.154	-1.11747
1.83606	14.1495	70.062											187.169	5.73632
1.83637	14.103	69.9895											187.185	2.81968
1.83667	14.3453	69.761											187.2	2.43926
1.83698	14.6378	69.591											187.216	0.45281
1.83728	14.9352	69.5115											187.231	1.72278
1.83759	15.1171	69.42											187.247	5.35977
1.8379	15.3448	69.173											187.262	4.5838
1.8382	15.712	68.9185											187.278	-1.98151
1.83851	16.1686	68.7885											187.293	7.32888
1.83881	16.4267	68.705											187.309	2.32414
1.83912	16.5889	68.644											187.324	1.04335
1.83942	16.6569	68.695											187.34	5.47206
1.83973	16.492	68.8945											187.355	-3.11523
1.84003	16.2255	69.1785											187.371	-1.7813
1.84034	15.9124	69.4655											187.386	1.57666
1.84065	15.6329	69.7765											187.402	4.94844
1.84095	15.5288	70.1615											187.417	-0.75374
1.84126	15.4836	70.567											187.433	6.75784
1.84156	15.3474	70.959											187.448	0.22553
1.84187	15.2546	71.288											187.464	-2.33785
1.84217	15.3623	71.551											187.479	0.80377
1.84248	15.5762	71.7655											187.495	-1.26915
1.84278	15.8975	71.9665											187.51	6.62205
1.84309	16.2007	72.2405											187.526	4.65446
1.8434	16.503	72.62											187.541	1.69635
1.8437	16.7465	73.071											187.557	2.31581
1.84401	16.9505	73.5885											187.572	5.75062
1.84431	17.064	74.109											187.588	-2.04796
1.84462	17.2002	74.6945											187.603	1.35571
1.84492	17.3319	75.364											187.619	1.78206
1.84523	17.4938	76.2165											187.634	-1.34071
1.84553	17.7028	77.2765											187.649	-1.71807
1.84584	17.8409	78.329											187.665	-0.13781
1.84615	17.9828	79.424											187.68	6.56971
1.84645	17.9363	80.375											187.696	0.97469
1.84676	17.7542	81.1315											187.711	-0.95223
1.84706	17.5917	81.8615											187.727	-2.6357
1.84737	17.4229	82.479											187.742	-2.26539
1.84767	17.2825	82.832											187.758	8.20031
1.84798	17.0965	82.871											187.773	3.89224
1.84828	16.8555	82.6675											187.789	2.51479
1.84859	16.6345	82.228											187.804	4.70849
1.8489	16.254	81.609											187.82	3.596
1.8492	15.7834	80.73											187.835	-0.42732
1.84951	15.377	79.7895											187.851	2.06184
1.84981	15.1562	78.731											187.866	-1.42507
1.85012	15.037	77.5125											187.882	4.91113
1.85042	14.8177	76.1905											187.897	3.89718
1.85073	14.7109	74.8955											187.913	5.08033
1.85103	14.5164	73.8895											187.928	-1.50968
1.85134	14.2218	72.984											187.944	-3.2814
1.85165	13.9614	72.1995											187.959	0.98961
1.85195	13.7494	71.691											187.975	3.22643
1.85226	13.4408	71.2715											187.99	-4.32163
1.85256	13.2431	71.0155											188.006	2.14008
1.85287	13.1797	71.024											188.021	-1.73437
1.85317	12.9632	71.148											188.037	-1.28264
1.85348	12.7843	71.2575											188.052	1.49676
1.85378	12.6897	71.4845											188.068	3.25273
1.85409	12.6039	71.9015											188.083	2.56378
1.8544	12.5623	72.4255											188.099	1.96652
1.8547	12.6085	73.002											188.114	3.38865
1.85501	12.5984	73.712											188.13	5.16267
1.85531	12.5002	74.5155											188.145	7.64733
1.85562	12.2483	75.42											188.16	0.37377
1.85592	12.1223	76.25											188.176	-1.38504
1.85623	12.2248	76.872											188.191	1.1923
1.85653	12.3818	77.2585											188.207	3.05339
1.85684	12.4755	77.6745											188.222	5.85632
1.85715	12.6058	78.4035											188.238	2.94395
1.85745	12.7909	79.207											188.253	-3.67207
1.85776	12.9352	80.087											188.269	0.50954
1.85806	13.201	80.9675											188.284	0.14116
1.85837	13.4251	81.86											188.3	3.79278
1.85867	13.5536	82.6535											188.315	-3.27979
1.85898	13.7576	83.57											188.331	4.92534
1.85928	14.0609	84.799											188.346	5.33807
1.85959	14.3692	86.1835											188.362	-2.61342
1.8599	14.6046	87.804											188.377	0.95361
1.8602	14.7825	89.571											188.393	4.50534
1.86051	14.8035	91.254											188.408	2.37879
1.86081	14.6415	93.009											188.424	1.59395
1.86112	14.4232	94.913											188.439	1.32217
1.86142	14.2294	96.7865											188.455	4.36619
1.86173	14.0075	98.496											188.47	-1.64103
1.86203	13.7695	99.834											188.486	0.09025
1.86234	13.4708	100.781											188.501	10.513
1.86265	13.2106	101.501											188.517	-1.21564
1.86295	13.0609	101.885											188.532	2.87996
1.86326	12.9589	101.781											188.548	-0.52764
1.86356	12.902	101.224											188.563	9.79869
1.86387	12.8506	100.491											188.579	7.63745
1.86417	12.7806	99.5165											188.594	6.3558
1.86448	12.762	98.4225											188.61	12.9951
1.86478	12.676	97.3655											188.625	-3.17483
1.86509	12.5252	96.508											188.641	10.3143
1.8654	12.3963	95.8895											188.656	-1.10214
1.8657	12.2268	95.217											188.671	7.16671
1.86601	11.9148	94.6265											188.687	-4.36782
1.86631	11.496	94.0365											188.702	2.20883
1.86662	11.076	93.37											188.718	-2.33682
1.86692	10.7999	92.4805											188.733	6.7732
1.86723	10.5943	91.344											188.749	3.4119
1.86753	10.3744	90.198											188.764	0.08319
1.86784	10.0703	89.054											188.78	2.289
1.86815	9.6675	87.902											188.795	3.01043
1.86845	9.31804	86.8885											188.811	4.62381
1.86876	9.09958	86.056											188.826	2.78359
1.86906	8.96475	85.3615											188.842	0.08607
1.86937	8.73383	84.663											188.857	4.25796
1.86967	8.56196	83.806											188.873	-1.39088
1.86998	8.55358	83.0165											188.888	1.06926
1.87028	8.47496	82.3775											188.904	-1.68307
1.87059	8.319	81.9035											188.919	1.1786
1.8709	8.04463	81.6465											188.935	2.42529
1.8712	7.88129	81.5215											188.95	3.75878
1.87151	7.93796	81.4755											188.966	0.81812
1.87181	7.92825	81.5555											188.981	-2.04729
1.87212	7.88371	81.8765											188.997	3.54686
1.87242	7.92333	82.376											189.012	5.78694
1.87273	7.98454	83.124											189.028	2.2722
1.87304	8.07558	83.882											189.043	4.37279
1.87334	8.27388	84.5955											189.059	4.97683
1.87365	8.50967	85.4635											189.074	0.66417
1.87395	8.5955	86.1935											189.09	1.73681
1.87426	8.69117	86.8895											189.105	-0.0375
1.87456	8.97354	87.7035											189.121	5.26538
1.87487	9.2815	88.5725											189.136	1.93851
1.87517	9.59975	89.472											189.152	1.57746
1.87548	9.77317	90.591											189.167	2.27932
1.87579	9.83846	91.8665											189.182	-1.15584
1.87609	9.86963	93.247											189.198	-0.77332
1.8764	9.89588	94.6235											189.213	1.19397
1.8767	10.0292	96.0125											189.229	-3.36525
1.87701	10.0543	97.415											189.244	0.04091
1.87731	9.84958	98.7015											189.26	5.07749
1.87762	9.59604	99.9145											189.275	-0.65324
1.87792	9.44258	101.07											189.291	1.61047
1.87823	9.226	102.029											189.306	1.35689
1.87854	8.74625	102.948											189.322	4.87247
1.87884	8.4945	103.96											189.337	2.71035
1.87915	8.37763	104.881											189.353	-1.37647
1.87945	8.2385	105.618											189.368	4.93937
1.87976	8.13908	106.114											189.384	3.47758
1.88006	8.02417	106.276											189.399	4.46307
1.88037	7.88138	106.035											189.415	1.15931
1.88067	7.73642	105.309											189.43	-5.16575
1.88098	7.55554	104.079											189.446	2.17924
1.88129	7.50363	102.662											189.461	3.39389
1.88159	7.50054	101.219											189.477	2.09326
1.8819	7.35463	99.733											189.492	2.22959
1.8822	7.2705	98.188											189.508	1.98886
1.88251	7.25663	96.652											189.523	-0.06702
1.88281	7.13508	94.909											189.539	0.14585
1.88312	7.09442	93.0845											189.554	2.52927
1.88342	7.21396	91.1495											189.57	6.60658
1.88373	7.36221	88.9645											189.585	1.5378
1.88404	7.39688	86.7775											189.601	2.33216
1.88434	7.26329	84.6665											189.616	3.77384
1.88465	7.12933	82.751											189.632	4.6153
1.88495	7.05142	81.112											189.647	4.60526
1.88526	7.05967	79.746											189.663	3.44645
1.88556	7.06146	78.576											189.678	-0.48685
1.88587	7.03738	77.684											189.693	-2.71175
1.88617	6.97479	77.0135											189.709	2.23932
1.88648	6.85096	76.471											189.724	6.67737
1.88679	6.79829	76.0735											189.74	3.72227
1.88709	6.77667	75.6825											189.755	6.41586
1.8874	6.8035	75.4775											189.771	3.00976
1.8877	6.92446	75.5245											189.786	-0.60935
1.88801	6.91129	75.7295											189.802	2.93457
1.88831	6.82292	75.9425											189.817	2.75861
1.88862	6.81621	76.0415											189.833	3.62665
1.88892	6.76313	76.009											189.848	5.4074
1.88923	6.67946	75.9685											189.864	7.86857
1.88954	6.71325	75.9425											189.879	3.62301
1.88984	6.75371	76.0085											189.895	3.05201
1.89015	6.77292	76.124											189.91	-3.65863
1.89045	6.82371	76.326											189.926	6.70493
1.89076	6.94417	76.715											189.941	-0.48989
1.89106	6.98875	77.168											189.957	-7.74671
1.89137	7.01542	77.754											189.972	4.95255
1.89167	7.07183	78.42											189.988	6.76064
1.89198	7.097	79.1405											190.003	-3.73536
1.89229	7.03325	79.9575											190.019	1.56083
1.89259	6.88258	80.698											190.034	3.31668
1.8929	6.79563	81.292											190.05	5.51614
1.8932	6.81217	81.732											190.065	0.66164
1.89351	6.81967	81.9455											190.081	6.14058
1.89381	6.77954	81.9225											190.096	4.79145
1.89412	6.7685	81.7015											190.112	5.66034
1.89442	6.76467	81.368											190.127	-1.86261
1.89473	6.80183	81.04											190.143	-1.82245
1.89504	6.89492	80.8925											190.158	4.69183
1.89534	6.89696	80.952											190.174	-0.22174
1.89565	6.82042	80.9865											190.189	4.56219
1.89595	6.842	80.763											190.204	1.3173
1.89626	6.78542	80.2525											190.22	4.09245
1.89656	6.7635	79.6055											190.235	4.85973
1.89687	6.86467	78.7735											190.251	0.22371
1.89717	6.85696	77.7495											190.266	3.66961
1.89748	6.79588	76.4115											190.282	-0.70025
1.89779	7.02313	74.8335											190.297	-0.61238
1.89809	7.12133	73.1835											190.313	4.1725
1.8984	6.98346	71.522											190.328	7.87259
1.8987	6.91463	69.88											190.344	5.33652
1.89901	6.87013	68.3765											190.359	8.50674
1.89931	6.88504	66.879											190.375	2.72846
1.89962	7.05021	65.3165											190.39	2.03379
1.89992	7.19421	63.892											190.406	1.18467
1.90023	7.28225	62.5975											190.421	6.26185
1.90054	7.33625	61.4695											190.437	6.83064
1.90084	7.27583	60.493											190.452	10.2297
1.90115	7.174	59.481											190.468	3.81901
1.90145	7.08192	58.3765											190.483	3.09411
1.90176	7.09208	57.4525											190.499	3.93711
1.90206	7.15525	56.696											190.514	6.22899
1.90237	7.07313	55.9625											190.53	-1.96405
1.90267	6.91738	55.2945											190.545	2.53831
1.90298	6.8155	54.6415											190.561	0.06878
1.90329	6.8025	54.0055											190.576	2.07528
1.90359	6.73996	53.617											190.592	0.58251
1.9039	6.6165	53.2755											190.607	-1.92082
1.9042	6.58346	52.825											190.623	-6.34196
1.90451	6.65246	52.521											190.638	2.89419
1.90481	6.77017	52.362											190.654	-0.33302
1.90512	6.74163	52.3025											190.669	-2.60687
1.90542	6.81783	52.2885											190.685	5.43331
1.90573	6.81179	52.319											190.7	-1.9987
1.90604	6.69275	52.5585											190.716	4.68153
1.90634	6.65279	52.949											190.731	1.1218
1.90665	6.73954	53.444											190.746	1.92862
1.90695	6.83275	53.8555											190.762	4.29777
1.90726	6.88238	54.212											190.777	-0.08733
1.90756	6.78883	54.76											190.793	-2.14973
1.90787	6.63521	55.4365											190.808	4.73884
1.90817	6.62346	56.259											190.824	3.47563
1.90848	6.69396	57.1485											190.839	-4.50773
1.90879	6.65438	57.9195											190.855	-0.26536
1.90909	6.641	58.5435											190.87	-2.21531
1.9094	6.61071	58.7045											190.886	2.41958
1.9097	6.69713	58.5945											190.901	0.26719
1.91001	6.81496	58.586											190.917	0.02032
1.91031	6.86704	58.553											190.932	1.91994
[truncated: 24,839 more rows]
[truncated: 24 more columns]
